# Supplementary material for: Unprecedented lattice volume expansion on doping stereochemically active Pb2+ into uniaxially strained structure of CaBa1−xPbxZn2Ga2O7
Source: Nat Commun. 2020 Mar 11;11:1303. doi: 10.1038/s41467-020-14759-2 (PMC7066146; doi:10.1038/s41467-020-14759-2)
Supplement: Supplementary file 3 — Supplementary Data 1 [file 41467_2020_14759_MOESM3_ESM.xlsx]

## Sheet: Figure 1a
Figure 1
		x	a	c	V	A-site size
	Data 1	0	6.35348	10.2051	356.755	1.61
		0.2	6.35183	10.2278	357.362	1.586
		0.3	6.35103	10.2388	357.657	1.574
		0.4	6.34962	10.2518	357.954	1.562
		0.5	6.34943	10.2653	358.403	1.55
		0.6	6.34823	10.2766	358.663	1.538
		0.7	6.34859	10.2934	359.291	1.526
		0.8	6.34606	10.2967	359.116	1.514
		0.9	6.34357	10.3104	359.313	1.502
		1	6.34181	10.3129	359.2	1.49

## Sheet: Figure 2
Figure 2
	Data 1	2 theta	Observed	Calculated	Difference	Bragg_positions				Data 2	2 theta	Observed	Calculated	Difference	Bragg_positions
	X-ray	10.0066	3160.02	3136.15	-12976.1	17.1825	-27000			Neutron	10.0006	1198.73	1198.73	-1970.53	18.0922	-4500
		10.0196	3158.04	3131.93	-12973.9	34.7674	-27000				10.0505	1248.35	1248.35	-1921	36.6562	-4500
		10.0326	3044.32	3127.72	-13083.4	53.2506	-27000				10.1004	1220.82	1220.82	-1948.62	56.2878	-4500
		10.0456	3065.31	3123.52	-13058.2	73.3877	-27000				10.1503	1185.27	1185.27	-1984.28	77.9405	-4500
		10.0586	3083.31	3119.34	-13036	96.6492	-27000				10.2004	1203.37	1203.37	-1966.31	103.654	-4500
		10.0716	3095.2	3115.16	-13020	127.354	-27000				10.2505	1207.22	1207.22	-1962.57	141.253	-4500
		10.0846	3020.79	3110.99	-13090.2	16.1258	-27000				10.3006	1187.37	1187.37	-1982.52	16.9787	-4500
		10.0976	3166.77	3106.84	-12940.1	18.2871	-27000				10.3508	1181.94	1181.94	-1988.06	19.2563	-4500
		10.1106	3201.96	3102.69	-12900.7	23.6487	-27000				10.401	1178.17	1178.17	-1991.94	24.9099	-4500
		10.1236	3120.24	3098.56	-12978.3	30.6573	-27000				10.4505	1206.18	1206.18	-1964.04	32.31	-4500
		10.1366	3142.65	3094.44	-12951.8	38.5442	-27000				10.5004	1243.22	1243.22	-1927.12	40.6551	-4500
		10.1496	3087.23	3090.32	-13003.1	47.0229	-27000				10.5503	1183.28	1183.28	-1987.19	49.6541	-4500
		10.1626	3180.45	3086.22	-12905.8	56.0154	-27000				10.6005	1203.21	1203.21	-1967.39	59.2405	-4500
		10.1756	3148.73	3082.13	-12933.4	65.5489	-27000				10.6505	1253.14	1253.14	-1917.59	69.4669	-4500
		10.1886	3005.97	3078.05	-13072.1	75.7266	-27000				10.7004	1148.89	1148.89	-2021.98	80.483	-4500
		10.2016	3067.22	3073.98	-13006.8	86.7401	-27000				10.7505	1191.11	1191.11	-1979.91	92.567	-4500
		10.2146	3132.5	3069.91	-12937.4	98.9247	-27000				10.8003	1259.8	1259.8	-1911.37	106.239	-4500
		10.2276	3108.77	3065.86	-12957.1	112.92	-27000				10.8506	1189.05	1189.05	-1982.27	122.63	-4500
		10.2406	3057.67	3061.82	-13004.2	130.247	-27000				10.9006	1184.18	1184.18	-1987.31	145.437	-4500
		10.2536	2867.88	3057.79	-13189.9	28.1201	-27000				10.9505	1210.94	1210.94	-1960.71	29.6296	-4500
		10.2666	2944.65	3053.77	-13109.1	33.1407	-27000				11.0005	1144.3	1144.3	-2027.52	34.9355	-4500
		10.2796	2986.69	3049.77	-13063.1	45.2967	-27000				11.0505	1160.41	1160.41	-2011.59	47.8193	-4500
		10.2926	3016.6	3045.77	-13029.2	61.2965	-27000				11.1006	1173.14	1173.14	-1999.04	64.8961	-4500
		10.3056	3044.09	3041.78	-12997.7	80.3368	-27000				11.1505	1145.51	1145.51	-2026.86	85.5168	-4500
		10.3186	2989.07	3037.8	-13048.7	103.523	-27000				11.2005	1178.69	1178.69	-1993.87	111.519	-4500
		10.3316	3005.9	3033.83	-13027.9	32.5826	-27000				11.2506	1165.62	1165.62	-2007.14	155.599	-4500
		10.3446	3003.18	3029.87	-13026.7	33.7512	-27000				11.3005	1195.25	1195.25	-1977.72	34.3453	-4500
		10.3576	3072.69	3025.92	-12953.2	37.062	-27000				11.3504	1149.66	1149.66	-2023.52	35.5812	-4500
		10.3706	3071.14	3021.98	-12950.8	42.0813	-27000				11.4003	1144.36	1144.36	-2029.03	39.0851	-4500
		10.3836	3119.85	3018.05	-12898.2	48.3875	-27000				11.4504	1191.57	1191.57	-1982.05	44.4053	-4500
		10.3966	3129.98	3014.14	-12884.2	55.6901	-27000				11.5005	1174.95	1174.95	-1998.89	51.1058	-4500
		10.4096	3061.71	3010.23	-12948.5	63.8367	-27000				11.5506	1180.65	1180.65	-1993.43	58.8929	-4500
		10.4226	3068.15	3006.33	-12938.2	72.7897	-27000				11.6008	1170.83	1170.83	-2003.49	67.6245	-4500
		10.4356	3014.07	3002.44	-12988.4	82.6165	-27000				11.651	1146.24	1146.24	-2028.33	77.2917	-4500
		10.4486	3096.65	2998.56	-12901.9	93.5072	-27000				11.7005	1172.9	1172.9	-2001.92	88.0183	-4500
		10.4616	3093.14	2994.69	-12901.6	105.853	-27000				11.7504	1110.64	1110.64	-2064.44	100.111	-4500
		10.4746	3138.44	2990.83	-12852.4	120.497	-27000				11.8003	1153.64	1153.64	-2021.7	114.23	-4500
		10.4876	3079.5	2986.98	-12907.5	43.5663	-27000				11.8505	1194.92	1194.92	-1980.69	132.065	-4500
		10.5006	2988.87	2983.13	-12994.3	44.4862	-27000				11.9005	1156.77	1156.77	-2019.12	162.604	-4500
		10.5136	2932.01	2979.3	-13047.3	47.1606	-27000				11.9504	1129.39	1129.39	-2046.79	45.9814	-4500
		10.5266	2885.1	2975.48	-13090.4	51.3797	-27000				12.0005	1199.72	1199.72	-1976.76	46.9582	-4500
		10.5396	3011.2	2971.67	-12960.5	56.9035	-27000				12.0503	1193.86	1193.86	-1982.92	49.8006	-4500
		10.5526	3019.36	2967.86	-12948.5	63.5363	-27000				12.1006	1146.23	1146.23	-2030.86	54.2925	-4500
		10.5656	2954.87	2964.07	-13009.2	71.162	-27000				12.1506	1192.43	1192.43	-1984.97	60.1901	-4500
		10.5786	3014.87	2960.29	-12945.4	79.756	-27000				12.2005	1194.35	1194.35	-1983.38	67.3016	-4500
		10.5916	2982.1	2956.51	-12974.4	89.4	-27000				12.2505	1149.85	1149.85	-2028.21	75.5276	-4500
		10.6046	2900.63	2952.74	-13052.1	100.324	-27000				12.3005	1219	1219	-1959.41	84.8808	-4500
		10.6176	2910.57	2948.99	-13038.4	113.03	-27000				12.3506	1200.08	1200.08	-1978.68	95.5192	-4500
		10.6306	3018.96	2945.24	-12926.3	128.721	-27000				12.4005	1121.16	1121.16	-2057.96	107.837	-4500
		10.6436	3057.95	2941.5	-12883.6	49.7679	-27000				12.4505	1123.56	1123.56	-2055.93	122.763	-4500
		10.6566	3041.19	2937.77	-12896.6	50.6002	-27000				12.5006	1140.58	1140.58	-2039.29	143.2	-4500
		10.6696	2986.94	2934.05	-12947.1	53.0402	-27000				12.5505	1153.88	1153.88	-2026.39	52.5753	-4500
		10.6826	2858.71	2930.34	-13071.6	56.9436	-27000				12.6004	1141.16	1141.16	-2039.51	53.4618	-4500
		10.6956	2899.8	2926.64	-13026.8	62.137	-27000				12.6503	1142.79	1142.79	-2038.3	56.0633	-4500
		10.7086	2959.6	2922.95	-12963.4	68.4731	-27000				12.7004	1196.42	1196.42	-1985.11	60.233	-4500
		10.7216	2901.27	2919.27	-13018	75.8654	-27000				12.7505	1129.44	1129.44	-2052.55	65.7983	-4500
		10.7346	2927.12	2915.59	-12988.5	84.3099	-27000				12.8006	1118.62	1118.62	-2063.87	72.6201	-4500
		10.7476	2919.97	2911.93	-12992	93.9117	-27000				12.8508	1150.77	1150.77	-2032.24	80.634	-4500
		10.7606	2837.95	2908.27	-13070.3	104.946	-27000				12.901	1189.2	1189.2	-1994.31	89.8823	-4500
		10.7736	2846.99	2904.62	-13057.6	118.028	-27000				12.9505	1100.74	1100.74	-2083.29	100.565	-4500
		10.7866	2879.36	2900.99	-13021.6	58.1399	-27000				13.0003	1145.74	1145.74	-2038.86	113.171	-4500
		10.7996	2881.55	2897.36	-13015.8	61.1044	-27000				13.0503	1182.69	1182.69	-2002.54	128.927	-4500
		10.8126	2907.54	2893.73	-12986.2	69.5542	-27000				13.1005	1186.26	1186.26	-1999.67	152.611	-4500
		10.8256	2853.77	2890.12	-13036.4	82.7521	-27000				13.1505	1137.34	1137.34	-2049.38	61.5131	-4500
		10.8386	2835.64	2886.52	-13050.9	100.734	-27000				13.2004	1192.58	1192.58	-1995.05	64.69	-4500
		10.8516	2832.08	2882.92	-13050.8	126.011	-27000				13.2505	1157.81	1157.81	-2030.88	73.7881	-4500
		10.8646	2829.67	2879.34	-13049.7	60.7579	-27000				13.3003	1180.7	1180.7	-2009.23	88.1674	-4500
		10.8776	2824.1	2875.76	-13051.7	61.488	-27000				13.3506	1181.24	1181.24	-2010.16	108.307	-4500
		10.8906	2881.29	2872.19	-12990.9	63.6489	-27000				13.4006	1169.94	1169.94	-2023.17	139.384	-4500
		10.9036	2948.33	2868.63	-12920.3	67.1649	-27000				13.4505	1167.42	1167.42	-2027.68	64.3183	-4500
		10.9166	2929.64	2865.08	-12935.4	71.9423	-27000				13.5005	1107.52	1107.52	-2089.89	65.1016	-4500
		10.9296	2854.84	2861.54	-13006.7	77.9038	-27000				13.5505	1191.18	1191.18	-2008.89	67.4227	-4500
		10.9426	2876.58	2858.01	-12981.4	85.0195	-27000				13.6006	1138.87	1138.87	-2064.2	71.2084	-4500
		10.9556	2896.67	2854.48	-12957.8	93.3385	-27000				13.6505	1158.71	1158.71	-2047.72	76.3728	-4500
		10.9686	2791.74	2850.96	-13059.2	103.038	-27000				13.7005	1155.82	1155.82	-2054.33	82.8563	-4500
		10.9816	2864.96	2847.45	-12982.5	114.537	-27000				13.7506	1150.33	1150.33	-2063.9	90.665	-4500
		10.9946	2987.32	2843.95	-12856.6	128.85	-27000				13.8005	1209.4	1209.4	-2009.22	99.9212	-4500
		11.0076	2821.84	2840.46	-13018.6	68.2558	-27000				13.8504	1251.15	1251.15	-1972.16	110.959	-4500
		11.0206	2879.69	2836.98	-12957.3	68.9425	-27000				13.9003	1157.5	1157.5	-2070.79	124.599	-4500
		11.0336	2855.43	2833.5	-12978.1	70.984	-27000				13.9504	1195.32	1195.32	-2038.23	143.387	-4500
		11.0466	2822.92	2830.04	-13007.1	74.3332	-27000				14.0005	1182.15	1182.15	-2056.91	72.3855	-4500
		11.0596	2760.72	2826.58	-13065.9	78.9342	-27000				14.0506	1211.61	1211.61	-2033.19	73.127	-4500
		11.0726	2878.22	2823.13	-12944.9	84.7492	-27000				14.1008	1187.31	1187.31	-2063.47	75.3349	-4500
		11.0856	2867.43	2819.68	-12952.3	91.7891	-27000				14.1509	1176.11	1176.11	-2080.85	78.9675	-4500
		11.0986	2666.67	2816.25	-13149.6	100.153	-27000				14.2005	1224.67	1224.67	-2038.62	83.9819	-4500
		11.1116	2762.86	2812.82	-13050	110.099	-27000				14.2503	1206.34	1206.34	-2063.52	90.3668	-4500
		11.1246	2818.62	2809.41	-12990.8	122.23	-27000				14.3003	1180.81	1180.81	-2095.87	98.1848	-4500
		11.1376	2731.08	2806	-13074.9	75.3789	-27000				14.3505	1236.91	1236.91	-2046.88	107.641	-4500
		11.1506	2658.98	2802.59	-13143.6	76.0387	-27000				14.4005	1241.74	1241.74	-2049.4	119.24	-4500
		11.1636	2660	2799.2	-13139.2	78.0069	-27000				14.4504	1213.25	1213.25	-2085.53	134.314	-4500
		11.1766	2823.02	2795.82	-12972.8	81.2569	-27000				14.5005	1252.35	1252.35	-2054.46	158.978	-4500
		11.1896	2785.21	2792.44	-13007.2	85.7621	-27000				14.5503	1250.15	1250.15	-2065.03	80.1046	-4500
		11.2026	2668.29	2789.07	-13120.8	91.5198	-27000				14.6006	1321.43	1321.43	-2002.65	80.8227	-4500
		11.2156	2695.11	2785.71	-13090.6	98.584	-27000				14.6506	1217.41	1217.41	-2116.02	82.9689	-4500
		11.2286	2734.17	2782.35	-13048.2	107.116	-27000				14.7005	1287.98	1287.98	-2055.35	86.5254	-4500
		11.2416	2760.23	2779.01	-13018.8	117.496	-27000				14.7505	1296.03	1296.03	-2057.85	91.4851	-4500
		11.2546	2695.64	2775.67	-13080	79.9951	-27000				14.8005	1319.95	1319.95	-2045.2	97.8837	-4500
		11.2676	2660.27	2772.34	-13112.1	80.6436	-27000				14.8506	1238.02	1238.02	-2139.16	105.85	-4500
		11.2806	2867.83	2769.02	-12901.2	82.5823	-27000				14.9005	1321.06	1321.06	-2068.93	115.71	-4500
		11.2936	2720.23	2765.7	-13045.5	85.7958	-27000				14.9505	1297.38	1297.38	-2106.28	128.259	-4500
		11.3066	2732.64	2762.4	-13029.8	90.2746	-27000				15.0006	1381.61	1381.61	-2036.65	146.032	-4500
		11.3196	2811.85	2759.1	-12947.3	96.0395	-27000				15.0505	1342.98	1342.98	-2090.7	85.1425	-4500
		11.3326	2825.85	2755.81	-12930	103.176	-27000				15.1004	1377.67	1377.67	-2072.34	85.853	-4500
		11.3456	2781.03	2752.52	-12971.5	111.901	-27000				15.1503	1391.17	1391.17	-2076.07	87.9808	-4500
		11.3586	2636.74	2749.25	-13112.5	122.709	-27000				15.2004	1440.65	1440.65	-2044.78	91.5224	-4500
		11.3716	2748.92	2745.98	-12997.1	89.0632	-27000				15.2505	1443.28	1443.28	-2061.28	96.4935	-4500
		11.3846	2765.4	2742.72	-12977.3	89.7026	-27000				15.3006	1458.28	1458.28	-2066.34	102.964	-4500
		11.3976	2685.13	2739.47	-13054.3	91.6207	-27000				15.3508	1497.65	1497.65	-2048	111.119	-4500
		11.4106	2665.17	2736.22	-13071.1	94.8227	-27000				15.4009	1521.56	1521.56	-2046.09	121.399	-4500
		11.4236	2757.7	2732.98	-12975.3	99.3333	-27000				15.4505	1510.43	1510.43	-2079.95	134.942	-4500
		11.4366	2682.43	2729.75	-13047.3	105.224	-27000				15.5003	1553.05	1553.05	-2061.22	156.423	-4500
		11.4496	2524.85	2726.53	-13201.7	112.665	-27000				15.5503	1630.68	1630.68	-2008.66	95.1446	-4500
		11.4626	2730.19	2723.31	-12993.1	122.032	-27000				15.6005	1586.85	1586.85	-2078.9	95.8561	-4500
		11.4756	2812.51	2720.11	-12907.6	93.5743	-27000				15.6505	1657.93	1657.93	-2035.44	97.9965	-4500
		11.4886	2714.02	2716.91	-13002.9	96.141	-27000				15.7004	1689.82	1689.82	-2032.5	101.59	-4500
		11.5016	2727.22	2713.71	-12986.5	103.938	-27000				15.7505	1619.79	1619.79	-2133.2	106.705	-4500
		11.5146	2713.34	2710.53	-12997.2	117.647	-27000				15.8003	1687.9	1687.9	-2097.3	113.496	-4500
		11.5276	2595.71	2707.35	-13111.6	95.8365	-27000				15.8506	1682.41	1682.41	-2137.31	122.32	-4500
		11.5406	2703.37	2704.18	-13000.8	96.4795	-27000				15.9006	1749.39	1749.39	-2106.82	134.054	-4500
		11.5536	2613.69	2701.01	-13087.3	98.4138	-27000				15.9505	1868.2	1868.2	-2026.95	151.732	-4500
		11.5666	2672.19	2697.86	-13025.7	101.66	-27000				16.0005	1870.34	1870.34	-2066.7	100.186	-4500
		11.5796	2800.74	2694.71	-12894	106.273	-27000				16.0505	1976.45	1976.45	-2005.9	103.079	-4500
		11.5926	2600.65	2691.57	-13090.9	112.373	-27000				16.1005	1958.61	1958.61	-2073.01	112	-4500
		11.6056	2653.84	2688.43	-13034.6	120.223	-27000				16.1505	2075.47	2075.47	-2009.93	128.449	-4500
		11.6186	2649.08	2685.3	-13036.2	130.423	-27000				16.2004	2106.54	2106.54	-2038.09	102.734	-4500
		11.6316	2590.92	2682.18	-13091.3	102.693	-27000				16.2506	2238.6	2238.6	-1971.78	103.461	-4500
		11.6446	2713.99	2679.07	-12965.1	103.349	-27000				16.3005	2329.4	2329.4	-1953.55	105.657	-4500
		11.6576	2656.24	2675.96	-13019.7	105.329	-27000				16.3504	2412.6	2412.6	-1950.84	109.37	-4500
		11.6706	2625.86	2672.86	-13047	108.672	-27000				16.4003	2540.67	2540.67	-1911.63	114.721	-4500
		11.6836	2600.66	2669.77	-13069.1	113.469	-27000				16.4504	2638.48	2638.48	-1911.38	121.968	-4500
		11.6966	2570.14	2666.69	-13096.6	119.912	-27000				16.5005	2788.55	2788.55	-1866.88	131.714	-4500
		11.7096	2630.64	2663.61	-13033	128.419	-27000				16.5506	2901.89	2901.89	-1865.27	145.7	-4500
		11.7226	2679.35	2660.54	-12981.2	114.611	-27000				16.6008	3162.81	3162.81	-1719.73	110.56	-4500
		11.7356	2681.22	2657.48	-12976.3	115.316	-27000				16.6509	3303.9	3303.9	-1693.52	111.318	-4500
		11.7486	2686.06	2654.42	-12968.4	117.457	-27000				16.7005	3307.12	3307.12	-1798.39	113.618	-4500
		11.7616	2719.08	2651.37	-12932.3	121.123	-27000				16.7503	3470.09	3470.09	-1732.75	117.544	-4500
		11.7746	2696.29	2648.33	-12952	126.512	-27000				16.8003	3332.47	3332.47	-1950.42	123.296	-4500
		11.7876	2691.2	2645.29	-12954.1	117.117	-27000				16.8505	3389.82	3389.82	-1949.73	131.315	-4500
		11.8006	2717.68	2642.26	-12924.6	117.837	-27000				16.9005	3274.34	3274.34	-2093.05	142.766	-4500
		11.8136	2684.57	2639.24	-12954.7	120.029	-27000				16.9504	3383.2	3383.2	-1980.5	163.108	-4500
		11.8266	2623.81	2636.22	-13012.4	123.795	-27000				17.0005	3320.97	3320.97	-2007.03	124.689	-4500
		11.8396	2654.9	2633.21	-12978.3	129.37	-27000				17.0503	3184.52	3184.52	-2079.16	125.555	-4500
		11.8526	2595.45	2630.21	-13034.8	122.31	-27000				17.1006	3115.84	3115.84	-2059.74	128.212	-4500
		11.8656	2573.02	2627.22	-13054.2	123.069	-27000				17.1506	2973.7	2973.7	-2099.86	132.873	-4500
		11.8786	2530.9	2624.23	-13093.3	125.389	-27000				17.2005	2875.48	2875.48	-2091.33	140.076	-4500
		11.8916	2535.51	2621.25	-13085.7	129.414	-27000				17.2505	2815.14	2815.14	-2049.34	151.419	-4500
		11.9046	2563.27	2618.27	-13055						17.3005	2704.1	2704.1	-2070.89	127.786	-4500
		11.9176	2543.5	2615.3	-13071.8						17.3505	2568.99	2568.99	-2136.25	128.688	-4500
		11.9306	2581.47	2612.34	-13030.9						17.4005	2516.64	2516.64	-2143.52	131.464	-4500
		11.9436	2625.32	2609.39	-12984.1						17.4504	2598.46	2598.46	-2043.97	136.382	-4500
		11.9566	2582.9	2606.44	-13023.5						17.5006	2659.86	2659.86	-1993.28	144.143	-4500
		11.9696	2559.1	2603.5	-13044.4						17.5505	2728.46	2728.46	-1962.72	157.18	-4500
		11.9826	2546.61	2600.56	-13054						17.6004	2756.04	2756.04	-1998.03	134.418	-4500
		11.9956	2537.97	2597.63	-13059.7						17.6503	2813.33	2813.33	-2024.22	135.418	-4500
		12.0086	2510.44	2594.71	-13084.3						17.7004	3009.91	3009.91	-1926.35	138.532	-4500
		12.0216	2417.37	2591.79	-13174.4						17.7505	2961.17	2961.17	-2081.85	144.207	-4500
		12.0346	2427.42	2588.88	-13161.5						17.8006	3194.17	3194.17	-1955.04	153.851	-4500
		12.0476	2526.71	2585.98	-13059.3						17.8508	3166.54	3166.54	-2079.12	150.954	-4500
		12.0606	2525.5	2583.09	-13057.6						17.9009	3134.16	3134.16	-2188.3	152.448	-4500
		12.0736	2452.78	2580.2	-13127.4						17.9505	3162.53	3162.53	-2207.56	157.469	-4500
		12.0866	2510.68	2577.31	-13066.6						18.0003	3166.89	3166.89	-2214.65
		12.0996	2577.6	2574.44	-12996.8						18.0503	3024.48	3024.48	-2326.25
		12.1126	2556.74	2571.57	-13014.8						18.1005	3014.44	3014.44	-2260.38
		12.1256	2547.62	2568.7	-13021.1						18.1505	2819.16	2819.16	-2337.44
		12.1386	2533.52	2565.84	-13032.3						18.2004	2775.81	2775.81	-2226.63
		12.1516	2460.57	2562.99	-13102.4						18.2505	2610.81	2610.81	-2210.06
		12.1646	2506.02	2560.15	-13054.1						18.3003	2414.96	2414.96	-2210.57
		12.1776	2576	2557.31	-12981.3						18.3506	2278.29	2278.29	-2146.53
		12.1906	2597.97	2554.48	-12956.5						18.4006	2085.28	2085.28	-2147.38
		12.2036	2644.11	2551.65	-12907.5						18.4505	2017.78	2017.78	-2038.27
		12.2166	2526.06	2548.83	-13022.8						18.5005	1955.31	1955.31	-1944.85
		12.2296	2542.72	2546.02	-13003.3						18.5505	1796.19	1796.19	-1972
		12.2426	2471.22	2543.21	-13072						18.6005	1721.77	1721.77	-1939.27
		12.2556	2467.59	2540.41	-13072.8						18.6505	1664.07	1664.07	-1913.78
		12.2686	2478.65	2537.61	-13059						18.7004	1527.32	1527.32	-1988.45
		12.2816	2424.29	2534.82	-13110.5						18.7506	1528	1528	-1943.56
		12.2946	2506.83	2532.04	-13025.2						18.8005	1585.66	1585.66	-1856.51
		12.3076	2471.74	2529.26	-13057.5						18.8504	1585.26	1585.26	-1838.66
		12.3206	2484.49	2526.49	-13042						18.9003	1513.81	1513.81	-1899.99
		12.3336	2490.05	2523.73	-13033.7						18.9504	1496.71	1496.71	-1912.41
		12.3466	2503.16	2520.97	-13017.8						19.0005	1587.84	1587.84	-1819.84
		12.3596	2479.61	2518.22	-13038.6						19.0506	1467.43	1467.43	-1940.24
		12.3726	2417.1	2515.47	-13098.4						19.1008	1528.98	1528.98	-1878.62
		12.3856	2488.39	2512.73	-13024.3						19.1509	1516.88	1516.88	-1889.49
		12.3986	2490.37	2509.99	-13019.6						19.2005	1519.96	1519.96	-1883.27
		12.4116	2502.54	2507.26	-13004.7						19.2503	1493.37	1493.37	-1904.33
		12.4246	2530.68	2504.54	-12973.9						19.3003	1502.92	1502.92	-1886.77
		12.4376	2427.97	2501.82	-13073.9						19.3505	1500.91	1500.91	-1878.47
		12.4506	2626.41	2499.11	-12872.7						19.4005	1456.22	1456.22	-1911.15
		12.4636	2515.55	2496.41	-12980.9						19.4504	1552.37	1552.37	-1801.97
		12.4766	2453.49	2493.71	-13040.2						19.5005	1445.21	1445.21	-1895.72
		12.4896	2522.73	2491.02	-12968.3						19.5503	1524.09	1524.09	-1803.87
		12.5026	2369.6	2488.33	-13118.7						19.6006	1495.89	1495.89	-1819.87
		12.5156	2480.02	2485.65	-13005.6						19.6506	1405.38	1405.38	-1899.58
		12.5286	2460.95	2482.97	-13022						19.7005	1437.95	1437.95	-1857.75
		12.5416	2243.35	2480.3	-13236.9						19.7505	1425.64	1425.64	-1862.4
		12.5546	2488.59	2477.64	-12989						19.8005	1396.59	1396.59	-1885.34
		12.5676	2432.65	2474.98	-13042.3						19.8505	1365.27	1365.27	-1911.96
		12.5806	2495.41	2472.32	-12976.9						19.9004	1350.87	1350.87	-1922.9
		12.5936	2587.31	2469.68	-12882.4						19.9504	1372.93	1372.93	-1898.37
		12.6066	2558.65	2467.04	-12908.4						20.0006	1478.31	1478.31	-1791.3
		12.6196	2472.1	2464.4	-12992.3						20.0505	1406.97	1406.97	-1861.56
		12.6326	2485.96	2461.77	-12975.8						20.1004	1425.67	1425.67	-1842.22
		12.6456	2493.9	2459.15	-12965.2						20.1503	1355.94	1355.94	-1911.62
		12.6586	2402.29	2456.53	-13054.2						20.2003	1380.12	1380.12	-1887.34
		12.6716	2359.45	2453.91	-13094.5						20.2505	1314.72	1314.72	-1952.79
		12.6846	2403.91	2451.31	-13047.4						20.3006	1361.86	1361.86	-1905.81
		12.6976	2460.89	2448.7	-12987.8						20.3508	1352.41	1352.41	-1915.49
		12.7106	2420.78	2446.11	-13025.3						20.4009	1368.61	1368.61	-1899.59
		12.7236	2403.2	2443.52	-13040.3						20.4505	1381.27	1381.27	-1887.27
		12.7366	2303.06	2440.93	-13137.9						20.5003	1362.19	1362.19	-1906.73
		12.7496	2384.65	2438.35	-13053.7						20.5503	1411.99	1411.99	-1857.34
		12.7626	2345.61	2435.78	-13090.2						20.6005	1425.69	1425.69	-1844.08
		12.7756	2366.61	2433.21	-13066.6						20.6505	1374.95	1374.95	-1895.29
		12.7886	2408.59	2430.65	-13022.1						20.7004	1375.4	1375.4	-1895.33
		12.8016	2476.42	2428.09	-12951.7						20.7505	1420.68	1420.68	-1850.57
		12.8146	2468.88	2425.54	-12956.7						20.8003	1436.2	1436.2	-1835.59
		12.8276	2388.1	2422.99	-13034.9						20.8506	1357.32	1357.32	-1915.03
		12.8406	2482.82	2420.45	-12937.6						20.9006	1391.27	1391.27	-1881.65
		12.8536	2323.55	2417.91	-13094.4						20.9505	1361.07	1361.07	-1912.45
		12.8666	2369.36	2415.38	-13046						21.0005	1384.95	1384.95	-1889.18
		12.8796	2399.32	2412.85	-13013.5						21.0505	1417.73	1417.73	-1857.03
		12.8926	2440.28	2410.33	-12970.1						21.1005	1392.34	1392.34	-1883.07
		12.9056	2339.79	2407.82	-13068						21.1504	1398.3	1398.3	-1877.78
		12.9186	2310.02	2405.31	-13095.3						21.2004	1319.96	1319.96	-1956.8
		12.9316	2440.49	2402.81	-12962.3						21.2506	1449.58	1449.58	-1827.88
		12.9446	2331.53	2400.31	-13068.8						21.3005	1385.48	1385.48	-1892.69
		12.9576	2391.68	2397.81	-13006.1						21.3504	1427.59	1427.59	-1851.31
		12.9706	2487.04	2395.33	-12908.3						21.4003	1369.81	1369.81	-1909.82
		12.9836	2426.33	2392.84	-12966.5						21.4503	1467.06	1467.06	-1813.33
		12.9966	2317.05	2390.37	-13073.3						21.5005	1424.91	1424.91	-1856.25
		13.0096	2269.03	2387.89	-13118.9						21.5506	1476.3	1476.3	-1805.65
		13.0226	2391.85	2385.43	-12993.6						21.6007	1429.4	1429.4	-1853.36
		13.0356	2329.66	2382.96	-13053.3						21.6509	1399.66	1399.66	-1883.92
		13.0486	2315.35	2380.51	-13065.2						21.7005	1385.38	1385.38	-1899.03
		13.0616	2276.55	2378.05	-13101.5						21.7503	1384.36	1384.36	-1900.9
		13.0746	2233.53	2375.61	-13142.1						21.8003	1351.93	1351.93	-1934.2
		13.0876	2318.09	2373.17	-13055.1						21.8505	1391.42	1391.42	-1895.61
		13.1006	2277.35	2370.73	-13093.4						21.9005	1377.52	1377.52	-1910.43
		13.1136	2307.56	2368.3	-13060.7						21.9503	1418.48	1418.48	-1870.41
		13.1266	2332.51	2365.87	-13033.4						22.0005	1393.36	1393.36	-1896.52
		13.1396	2359.41	2363.45	-13004						22.0502	1374.44	1374.44	-1916.47
		13.1526	2400.39	2361.04	-12960.6						22.1006	1417.23	1417.23	-1874.77
		13.1656	2294.6	2358.62	-13064						22.1506	1481.93	1481.93	-1811.24
		13.1786	2218.65	2356.22	-13137.6						22.2005	1436.6	1436.6	-1857.85
		13.1916	2283.47	2353.82	-13070.3						22.2505	1393.56	1393.56	-1902.3
		13.2046	2347.91	2351.42	-13003.5						22.3005	1423.92	1423.92	-1873.55
		13.2176	2390.58	2349.03	-12958.5						22.3505	1392.32	1392.32	-1906.98
		13.2306	2419.41	2346.64	-12927.2						22.4004	1507.43	1507.43	-1793.97
		13.2436	2304.22	2344.26	-13040						22.4504	1412.17	1412.17	-1891.7
		13.2566	2312.28	2341.89	-13029.6						22.5006	1416.56	1416.56	-1890.2
		13.2696	2370.13	2339.52	-12969.4						22.5505	1405.41	1405.41	-1904.73
		13.2826	2402.95	2337.15	-12934.2						22.6004	1454.69	1454.69	-1859.38
		13.2956	2361.56	2334.79	-12973.2						22.6503	1378.67	1378.67	-1939.95
		13.3086	2273.44	2332.43	-13059						22.7003	1397.66	1397.66	-1926.17
		13.3216	2400.46	2330.08	-12929.6						22.7505	1428.64	1428.64	-1901.1
		13.3346	2381.2	2327.73	-12946.5						22.8006	1475.81	1475.81	-1860.54
		13.3476	2311.52	2325.39	-13013.9						22.8507	1452.7	1452.7	-1890.97
		13.3606	2401.06	2323.05	-12922						22.9009	1443.47	1443.47	-1908.21
		13.3736	2362.53	2320.72	-12958.2						22.9505	1434.96	1434.96	-1925.3
		13.3866	2326.07	2318.4	-12992.3						23.0003	1411.23	1411.23	-1958.28
		13.3996	2347.25	2316.07	-12968.8						23.0503	1456.18	1456.18	-1923.22
		13.4126	2281.98	2313.75	-13031.8						23.1005	1467.81	1467.81	-1922.13
		13.4256	2256.62	2311.44	-13054.8						23.1505	1498.86	1498.86	-1902.18
		13.4386	2286.53	2309.13	-13022.6						23.2003	1525.37	1525.37	-1887.32
		13.4516	2210.52	2306.83	-13096.3						23.2504	1462.62	1462.62	-1962.38
		13.4646	2194.94	2304.53	-13109.6						23.3002	1446.41	1446.41	-1991.43
		13.4776	2276.21	2302.24	-13026						23.3506	1436.55	1436.55	-2014.92
		13.4906	2315.75	2299.95	-12984.2						23.4006	1438.66	1438.66	-2027.04
		13.5036	2227.24	2297.66	-13070.4						23.4505	1458.86	1458.86	-2021.78
		13.5166	2238.41	2295.38	-13057						23.5004	1473.35	1473.35	-2023.04
		13.5296	2282.55	2293.11	-13010.6						23.5505	1488.01	1488.01	-2025.02
		13.5426	2263.61	2290.84	-13027.2						23.6005	1522.01	1522.01	-2008.62
		13.5556	2271.99	2288.57	-13016.6						23.6504	1573.86	1573.86	-1975.39
		13.5686	2284.08	2286.31	-13002.2						23.7004	1569.87	1569.87	-1999.2
		13.5816	2217.7	2284.05	-13066.3						23.7505	1516.17	1516.17	-2074.11
		13.5946	2176.94	2281.8	-13104.9						23.8004	1654.14	1654.14	-1958.77
		13.6076	2178.75	2279.55	-13100.8						23.8504	1625.19	1625.19	-2012.09
		13.6206	2238.92	2277.31	-13038.4						23.9003	1614.63	1614.63	-2049.01
		13.6336	2093.66	2275.07	-13181.4						23.9503	1640.18	1640.18	-2052.25
		13.6466	2195.33	2272.84	-13077.5						24.0005	1704.68	1704.68	-2019.39
		13.6596	2211.49	2270.61	-13059.1						24.0506	1792.6	1792.6	-1966.42
		13.6726	2198.88	2268.39	-13069.5						24.1007	1789.47	1789.47	-2008.54
		13.6856	2373.2	2266.16	-12893						24.1509	1782.46	1782.46	-2059.29
		13.6986	2286.01	2263.95	-12977.9						24.2005	1883.66	1883.66	-2006.81
		13.7116	2242.1	2261.74	-13019.6						24.2503	1909.43	1909.43	-2036.32
		13.7246	2211.8	2259.53	-13047.7						24.3002	1920.07	1920.07	-2088.24
		13.7376	2237.7	2257.33	-13019.6						24.3504	1972.3	1972.3	-2106.53
		13.7506	2159.15	2255.13	-13096						24.4004	2080.57	2080.57	-2076.17
		13.7636	2173.54	2252.94	-13079.4						24.4503	2194.92	2194.92	-2046.48
		13.7766	2224.75	2250.75	-13026						24.5004	2409.45	2409.45	-1922.28
		13.7896	2233.17	2248.57	-13015.4						24.5502	2490.8	2490.8	-1933.19
		13.8026	2250.01	2246.39	-12996.4						24.6006	2469.86	2469.86	-2045.78
		13.8156	2182.61	2244.21	-13061.6						24.6505	2583.89	2583.89	-2016.04
		13.8286	2212.49	2242.04	-13029.5						24.7005	2664.34	2664.34	-2007.03
		13.8416	2259.54	2239.87	-12980.3						24.7504	2634.74	2634.74	-2089.14
		13.8546	2228.9	2237.71	-13008.8						24.8005	2619.84	2619.84	-2131.59
		13.8676	2246.26	2235.55	-12989.3						24.8505	2523.57	2523.57	-2225.57
		13.8806	2317.18	2233.4	-12916.2						24.9004	2447.1	2447.1	-2267.33
		13.8936	2207.93	2231.25	-13023.3						24.9504	2339.22	2339.22	-2308.2
		13.9066	2154.58	2229.1	-13074.5						25.0005	2316.27	2316.27	-2234.97
		13.9196	2261.29	2226.96	-12965.7						25.0504	2209.27	2209.27	-2223.69
		13.9326	2208.17	2224.83	-13016.7						25.1004	2089.44	2089.44	-2210.78
		13.9456	2253.72	2222.69	-12969						25.1503	1968.6	1968.6	-2193.22
		13.9586	2279.59	2220.57	-12941						25.2003	1915.42	1915.42	-2109.85
		13.9716	2229.38	2218.44	-12989.1						25.2504	1797.17	1797.17	-2100.12
		13.9846	2135.49	2216.32	-13080.8						25.3006	1690.94	1690.94	-2091.86
		13.9976	2229.31	2214.21	-12984.9						25.3507	1624.07	1624.07	-2060.33
		14.0106	2290.65	2212.1	-12921.4						25.4009	1517.11	1517.11	-2086.08
		14.0236	2189.4	2209.99	-13020.6						25.4505	1513.06	1513.06	-2026.25
		14.0366	2135.65	2207.89	-13072.2						25.5003	1368.1	1368.1	-2121.81
		14.0496	2291.08	2205.79	-12914.7						25.5502	1471.86	1471.86	-1981.21
		14.0626	2286.12	2203.7	-12917.6						25.6004	1400.47	1400.47	-2026
		14.0756	2124.83	2201.61	-13076.8						25.6504	1363.52	1363.52	-2044.48
		14.0886	2183.84	2199.52	-13015.7						25.7003	1386.87	1386.87	-2008.63
		14.1016	2267.47	2197.44	-12930						25.7504	1332.58	1332.58	-2054.62
		14.1146	2165.62	2195.36	-13029.7						25.8002	1420.75	1420.75	-1961.13
		14.1276	2189.04	2193.29	-13004.2						25.8506	1328.96	1328.96	-2049.52
		14.1406	2187.57	2191.22	-13003.7						25.9005	1442.24	1442.24	-1934.13
		14.1536	2140.94	2189.15	-13048.2						25.9505	1418.94	1418.94	-1956.15
		14.1666	2072.47	2187.09	-13114.6						26.0004	1365.25	1365.25	-2009.1
		14.1796	2117.06	2185.04	-13068						26.0505	1380.11	1380.11	-1993.85
		14.1926	2150.95	2182.98	-13032						26.1005	1344.35	1344.35	-2029.47
		14.2056	2224.39	2180.94	-12956.5						26.1504	1412.17	1412.17	-1961.68
		14.2186	2124.24	2178.89	-13054.7						26.2004	1430.73	1430.73	-1943.28
		14.2316	2185.05	2176.86	-12991.8						26.2505	1390.72	1390.72	-1983.56
		14.2446	2170.69	2174.82	-13004.1						26.3004	1321.35	1321.35	-2053.29
		14.2576	2256.22	2172.8	-12916.6						26.3504	1376.73	1376.73	-1998.35
		14.2706	2249.25	2170.79	-12921.5						26.4003	1393.62	1393.62	-1981.96
		14.2836	2125.68	2168.77	-13043.1						26.4503	1311.47	1311.47	-2064.67
		14.2966	2151.17	2166.75	-13015.6						26.5162	1369.71	1369.71	-2007.26
		14.3096	2194.62	2164.74	-12970.1						26.5663	1361.15	1361.15	-2016.5
		14.3226	2197.78	2162.73	-12964.9						26.6165	1382.23	1382.23	-1996.15
		14.3356	2154.26	2160.72	-13006.5						26.6667	1374.98	1374.98	-2004.18
		14.3486	2100.35	2158.71	-13058.4						26.7163	1420.46	1420.46	-1959.5
		14.3616	2174.6	2156.71	-12982.1						26.7661	1423.59	1423.59	-1957.22
		14.3746	2180.71	2154.72	-12974						26.8161	1327.07	1327.07	-2054.62
		14.3876	2163.33	2152.73	-12989.4						26.8663	1417.16	1417.16	-1965.45
		14.4006	2109.73	2150.74	-13041						26.9163	1433.49	1433.49	-1950.07
		14.4136	2099.11	2148.76	-13049.6						26.9661	1369.18	1369.18	-2015.36
		14.4266	2162.48	2146.78	-12984.3						27.0162	1444.11	1444.11	-1941.45
		14.4396	2160.73	2144.8	-12984.1						27.066	1371.57	1371.57	-2015.04
		14.4526	2197.03	2142.83	-12945.8						27.1164	1450.63	1450.63	-1937.08
		14.4656	2216.12	2140.86	-12924.7						27.1664	1418.54	1418.54	-1970.3
		14.4786	2143	2138.89	-12995.9						27.2163	1415.41	1415.41	-1974.61
		14.4916	2163.46	2136.93	-12973.5						27.2662	1406.08	1406.08	-1985.18
		14.5046	2213.42	2134.98	-12921.6						27.3163	1442.42	1442.42	-1950.16
		14.5176	2116.87	2133.02	-13016.1						27.3663	1442.32	1442.32	-1951.69
		14.5306	2082.87	2131.07	-13048.2						27.4162	1409.91	1409.91	-1985.64
		14.5436	2102.83	2129.13	-13026.3						27.4662	1438.88	1438.88	-1958.39
		14.5566	2106.84	2127.19	-13020.3						27.5163	1392.15	1392.15	-2007.03
		14.5696	2091.95	2125.25	-13033.3						27.5662	1414.26	1414.26	-1987.08
		14.5826	2045.78	2123.32	-13077.5						27.6162	1344.67	1344.67	-2059.13
		14.5956	2032	2121.39	-13089.4						27.6661	1350.83	1350.83	-2055.79
		14.6086	2036.94	2119.46	-13082.5						27.7161	1331.69	1331.69	-2078.16
		14.6216	2084.91	2117.54	-13032.6						27.7662	1495.28	1495.28	-1918.28
		14.6346	2161.14	2115.62	-12954.5						27.8163	1390.82	1390.82	-2026.94
		14.6476	2157.23	2113.7	-12956.5						27.8665	1384.51	1384.51	-2038.01
		14.6606	2142.89	2111.79	-12968.9						27.9167	1487.1	1487.1	-1940.74
		14.6736	2182.15	2109.89	-12927.7						27.9663	1513.35	1513.35	-1920.31
		14.6866	2196.86	2107.98	-12911.1						28.0161	1410.1	1410.1	-2029.98
		14.6996	2123.92	2106.08	-12982.2						28.066	1413.99	1413.99	-2033.09
		14.7126	2063.88	2104.19	-13040.3						28.1162	1362.19	1362.19	-2092.51
		14.7256	2164.31	2102.29	-12938						28.1662	1453.64	1453.64	-2009.21
		14.7386	2146.76	2100.41	-12953.6						28.2161	1504.63	1504.63	-1966.91
		14.7516	2083.42	2098.52	-13015.1						28.2662	1509.76	1509.76	-1971.1
		14.7646	2120.86	2096.64	-12975.8						28.316	1437.56	1437.56	-2053.16
		14.7776	2127.41	2094.76	-12967.4						28.3664	1467.18	1467.18	-2034.13
		14.7906	2109.92	2092.89	-12983						28.4163	1498.97	1498.97	-2013.54
		14.8036	2132.43	2091.02	-12958.6						28.4662	1551.35	1551.35	-1973.09
		14.8166	2145.22	2089.15	-12943.9						28.5162	1533.58	1533.58	-2003.62
		14.8296	2078.62	2087.29	-13008.7						28.5663	1585.74	1585.74	-1965.17
		14.8426	2114.66	2085.43	-12970.8						28.6163	1531.79	1531.79	-2033.91
		14.8556	2126.24	2083.57	-12957.3						28.6662	1588.98	1588.98	-1992.71
		14.8686	2140.97	2081.72	-12940.8						28.7162	1534.96	1534.96	-2064.2
		14.8816	2177.35	2079.87	-12902.5						28.7663	1599.19	1599.19	-2019.24
		14.8946	2076.55	2078.03	-13001.5						28.8162	1584.39	1584.39	-2055.3
		14.9076	2123.79	2076.19	-12952.4						28.8662	1650.89	1650.89	-2012.56
		14.9206	2136.54	2074.35	-12937.8						28.9161	1607.12	1607.12	-2083
		14.9336	2078.32	2072.52	-12994.2						28.9661	1745.52	1745.52	-1974.76
		14.9466	1974.37	2070.69	-13096.3						29.0004	1842.64	1842.64	-1900.48
		14.9596	1972.61	2068.86	-13096.2						29.0505	1805.08	1805.08	-1975.01
		14.9726	2102.98	2067.04	-12964.1						29.1007	1800.5	1800.5	-2020.98
		14.9856	2166.44	2065.22	-12898.8						29.1509	1945.75	1945.75	-1921.38
		14.9986	2098.7	2063.4	-12964.7						29.2005	1886.9	1886.9	-2028.95
		15.0116	2088.61	2061.59	-12973						29.2503	2055.98	2055.98	-1911.28
		15.0246	2134.8	2059.78	-12925						29.3002	2096.51	2096.51	-1922.96
		15.0376	2065.61	2057.98	-12992.4						29.3504	2148.82	2148.82	-1921.2
		15.0506	2012.54	2056.18	-13043.6						29.4004	2146.04	2146.04	-1969.29
		15.0636	2131.04	2054.38	-12923.3						29.4503	2242.21	2242.21	-1909.85
		15.0766	2074.19	2052.58	-12978.4						29.5004	2198.49	2198.49	-1978.41
		15.0896	2083.53	2050.79	-12967.3						29.5502	2209.17	2209.17	-1977.43
		15.1026	2223.91	2049.01	-12825.1						29.6005	2085.8	2085.8	-2093.18
		15.1156	2074.2	2047.22	-12973						29.6505	2139.98	2139.98	-2013.47
		15.1286	2043.28	2045.44	-13002.2						29.7004	2065.31	2065.31	-2045.82
		15.1416	2066.82	2043.67	-12976.9						29.7504	2015.15	2015.15	-2039.61
		15.1546	1968.1	2041.89	-13073.8						29.8004	1896.82	1896.82	-2091.7
		15.1676	2047.16	2040.13	-12993						29.8505	1898.94	1898.94	-2018.34
		15.1806	2036.97	2038.36	-13001.4						29.9004	1721.96	1721.96	-2123.93
		15.1936	2088.4	2036.6	-12948.2						29.9504	1761.23	1761.23	-2016.82
		15.2066	2007.75	2034.84	-13027.1						30.0005	1734.44	1734.44	-1982.19
		15.2196	2120.69	2033.08	-12912.4						30.0504	1658.99	1658.99	-2005.01
		15.2326	1974.62	2031.33	-13056.7						30.1003	1661.21	1661.21	-1959.51
		15.2456	2027.94	2029.59	-13001.7						30.1502	1566.76	1566.76	-2020.08
		15.2586	1968.53	2027.89	-13059.4						30.2003	1478.27	1478.27	-2083.41
		15.2716	2223.19	2026.23	-12803						30.2504	1532.92	1532.92	-2011.44
		15.2846	2171.67	2024.64	-12853						30.3005	1510.76	1510.76	-2023.05
		15.2976	2079.62	2023.16	-12943.5						30.3507	1491.95	1491.95	-2037
		15.3106	2034.14	2021.87	-12987.7						30.4009	1522.94	1522.94	-2005.99
		15.3236	2003.76	2021.02	-13017.3						30.4504	1456.43	1456.43	-2076.62
		15.3366	2125.02	2020.5	-12895.5						30.5003	1512.84	1512.84	-2028.1
		15.3496	2058.41	2018.82	-12960.4						30.5502	1544.68	1544.68	-2007.8
		15.3626	2137.59	2017.15	-12879.6						30.6004	1507.6	1507.6	-2060.1
		15.3756	2081.07	2015.49	-12934.4						30.6504	1520.31	1520.31	-2066.26
		15.3886	2090.07	2013.83	-12923.8						30.7003	1615.9	1615.9	-1993.33
		15.4016	2030.26	2012.17	-12981.9						30.7504	1561.36	1561.36	-2074.58
		15.4146	1974.91	2010.52	-13035.6						30.8002	1590.98	1590.98	-2075.57
		15.4276	2099.1	2008.88	-12909.8						30.8505	1564.26	1564.26	-2137.38
		15.4406	2195.03	2007.24	-12812.2						30.9005	1524.31	1524.31	-2216.36
		15.4536	2005.8	2005.6	-12999.8						30.9504	1594.19	1594.19	-2189.62
		15.4666	2162.86	2003.97	-12841.1						31.0004	1602.91	1602.91	-2228.32
		15.4796	2006.2	2002.34	-12996.1						31.0504	1747.85	1747.85	-2135.16
		15.4926	1967.12	2000.72	-13033.6						31.1005	1723.72	1723.72	-2215.55
		15.5056	2021	1999.11	-12978.1						31.1504	1719.66	1719.66	-2280.42
		15.5186	2005.47	1997.5	-12992						31.2004	1836.73	1836.73	-2229.28
		15.5316	2085.71	1995.9	-12910.2						31.2505	1912.48	1912.48	-2225.26
		15.5446	1983.23	1994.3	-13011.1						31.3004	2032.97	2032.97	-2182.43
		15.5576	1984.17	1992.71	-13008.5						31.3503	2104.82	2104.82	-2195.42
		15.5706	1983.96	1991.13	-13007.2						31.4002	2180.87	2180.87	-2212.56
		15.5836	2039.48	1989.55	-12950.1						31.4503	2397.26	2397.26	-2099.54
		15.5966	2008.67	1987.98	-12979.3						31.4998	2468.32	2468.32	-2142.55
		15.6096	2058.03	1986.42	-12928.4						31.5499	2623.37	2623.37	-2116.99
		15.6226	2026.78	1984.86	-12958.1						31.6001	2783.3	2783.3	-2103.67
		15.6356	2019.49	1983.31	-12963.8						31.6503	3023.65	3023.65	-2029.71
		15.6486	2095.38	1981.77	-12886.4						31.6999	3135.08	3135.08	-2104.93
		15.6616	2124.65	1980.24	-12855.6						31.7497	3583.01	3583.01	-1868.78
		15.6746	2053.93	1978.72	-12924.8						31.7996	3730.27	3730.27	-1959.23
		15.6876	2033.29	1977.2	-12943.9						31.8498	4130.65	4130.65	-1821.95
		15.7006	2021.7	1975.7	-12954						31.8998	4419.26	4419.26	-1815.4
		15.7136	1988.83	1974.21	-12985.4						31.9497	4930.32	4930.32	-1597.75
		15.7266	2003.92	1972.73	-12968.8						31.9998	5438.32	5438.32	-1384.59
		15.7396	2048.73	1971.26	-12922.5						32.0496	5650.95	5650.95	-1449.38
		15.7526	2017.95	1969.8	-12951.9						32.0999	5789.2	5789.2	-1556.45
		15.7656	1996.48	1968.36	-12971.9						32.1499	5852.15	5852.15	-1681.46
		15.7786	1997.26	1966.94	-12969.7						32.1998	5861.29	5861.29	-1784.73
		15.7916	1985.83	1965.54	-12979.7						32.2498	5719.4	5719.4	-1947.29
		15.8046	1963.92	1964.16	-13000.2						32.2998	5655.43	5655.43	-1929.81
		15.8176	2011.88	1962.8	-12950.9						32.3499	5442.67	5442.67	-1958.15
		15.8306	2034.71	1961.47	-12926.8						32.3998	5110.8	5110.8	-2013.56
		15.8436	2021.46	1960.17	-12938.7						32.4498	4907.1	4907.1	-1867.92
		15.8566	1991.78	1958.91	-12967.1						32.4999	4323.05	4323.05	-2055.06
		15.8696	1992.47	1957.7	-12965.2						32.5498	4034.56	4034.56	-1930.12
		15.8826	2027.08	1956.54	-12929.5						32.5997	3554.53	3554.53	-2003.68
		15.8956	1995.62	1955.45	-12959.8						32.6497	3210.59	3210.59	-1969.36
		15.9086	2031.31	1954.45	-12923.1						32.6997	2966.53	2966.53	-1876.79
		15.9216	2054.57	1953.55	-12899						32.7446	2697.6	2697.6	-1887.45
		15.9346	2045.66	1952.8	-12907.1						32.7947	2480.06	2480.06	-1867.02
		15.9476	2032.71	1952.24	-12919.5						32.8449	2271.01	2271.01	-1889.69
		15.9606	1975.5	1951.96	-12976.5						32.895	2108.53	2108.53	-1912.8
		15.9736	2032.34	1952.11	-12919.8						32.9446	2017.32	2017.32	-1905.68
		15.9866	2038.18	1953.12	-12914.9						32.9944	1915.27	1915.27	-1941
		15.9996	1966.84	1956.32	-12989.5						33.0444	1952.96	1952.96	-1861.76
		16.0126	1978.11	1964.97	-12986.9						33.0946	1877.78	1877.78	-1914.73
		16.0256	2021.14	1984.73	-12963.6						33.1446	1917.06	1917.06	-1868.09
		16.0386	2051.24	2022.26	-12971						33.1945	1950.77	1950.77	-1838.31
		16.0516	2048.55	2083.96	-13035.4						33.2446	1949.15	1949.15	-1852.94
		16.0646	2070.64	2179.09	-13108.5						33.2944	2019.45	2019.45	-1803.32
		16.0776	2291.12	2324.51	-13033.4						33.3447	1912.02	1912.02	-1938.85
		16.0906	2358.69	2531.83	-13173.1						33.3947	2037.14	2037.14	-1848.75
		16.1036	2470.85	2759.32	-13288.5						33.4446	1925.98	1925.98	-2002.21
		16.1166	2662.5	2874.34	-13211.8						33.4946	2020.73	2020.73	-1957.6
		16.1296	2642.48	2747.06	-13104.6						33.5446	2039.66	2039.66	-1997.34
		16.1426	2332.04	2438.33	-13106.3						33.5947	1950.59	1950.59	-2154.4
		16.1556	2178.06	2160.92	-12982.9						33.6446	2031.28	2031.28	-2151.84
		16.1686	2123.61	2014.31	-12890.7						33.6945	2031.76	2031.76	-2241.12
		16.1816	2084.03	1960.8	-12876.8						33.7447	2038.95	2038.95	-2337.06
		16.1946	2039.16	1943.45	-12904.3						33.7946	2296.37	2296.37	-2197.12
		16.2076	1923.51	1935.8	-13012.3						33.8445	2200.15	2200.15	-2427.68
		16.2206	1997.96	1930.85	-12932.9						33.8944	2385.27	2385.27	-2395.76
		16.2336	1988.55	1927.09	-12938.5						33.9445	2533.21	2533.21	-2422.61
		16.2466	1956.66	1924.05	-12967.4						33.9892	2726.89	2726.89	-2405.05
		16.2596	1940.75	1921.5	-12980.7						34.0393	2941.87	2941.87	-2411.06
		16.2726	2088.71	1919.29	-12830.6						34.0895	3154.34	3154.34	-2447.14
		16.2856	2005.06	1917.33	-12912.3						34.1397	3397.68	3397.68	-2481.29
		16.2986	2053.18	1915.56	-12862.4						34.1893	3509.89	3509.89	-2673.49
		16.3116	1849.06	1913.93	-13064.9						34.2391	3887.42	3887.42	-2634.01
		16.3246	2050.46	1912.42	-12862						34.289	4181.89	4181.89	-2713.48
		16.3376	1958.34	1911.01	-12952.7						34.3392	4613.26	4613.26	-2695.78
		16.3506	1945.91	1909.68	-12963.8						34.3892	5003.35	5003.35	-2758.72
		16.3636	1925.49	1908.45	-12983						34.4391	5600.39	5600.39	-2658.01
		16.3766	1926	1907.34	-12981.3						34.4892	6100.03	6100.03	-2703.8
		16.3896	1873.19	1906.35	-13033.2						34.539	6974.18	6974.18	-2418.55
		16.4026	1867.26	1905.53	-13038.3						34.5894	7885.26	7885.26	-2146.33
		16.4156	1966.23	1904.97	-12938.7						34.6393	8630.3	8630.3	-2071.42
		16.4286	1965.85	1904.92	-12939.1						34.6892	9470.15	9470.15	-1924.56
		16.4416	1946.19	1905.2	-12959						34.7392	10049.9	10049.9	-2048.24
		16.4546	1946.28	1904.39	-12958.1						34.7892	10650.3	10650.3	-2146.51
		16.4676	1934.26	1903.63	-12969.4						34.8393	11338.8	11338.8	-2139.23
		16.4806	2048.06	1902.92	-12854.9						34.8892	11816.1	11816.1	-2317.29
		16.4936	2080.75	1902.27	-12821.5						34.9392	12588.5	12588.5	-2179.74
		16.5066	1979.57	1901.69	-12922.1						34.9893	13427.6	13427.6	-1971.1
		16.5196	2017.73	1901.17	-12883.4						35.0392	14140	14140	-1903.28
		16.5326	2006.31	1900.71	-12894.4						35.0891	15191	15191	-1544.26
		16.5456	1918.67	1900.33	-12981.7						35.1391	16288.4	16288.4	-1210.75
		16.5586	1989.95	1900.03	-12910.1						35.1891	17573.1	17573.1	-775.317
		16.5716	2019.69	1899.81	-12880.1						35.2444	19898.4	19898.4	528.279
		16.5846	2018.06	1899.68	-12881.6						35.2945	21055.2	21055.2	729.61
		16.5976	1911.38	1899.65	-12988.3						35.3447	21784.1	21784.1	538.808
		16.6106	1919.53	1899.72	-12980.2						35.3949	21761	21761	-279.859
		16.6236	1946.6	1899.91	-12953.3						35.4445	21643.5	21643.5	-967.701
		16.6366	1953.65	1900.23	-12946.6						35.4943	21456.8	21456.8	-1417.34
		16.6496	1950.3	1900.68	-12950.4						35.5442	20575.9	20575.9	-2174.99
		16.6626	2027.28	1901.28	-12874						35.5944	19650.7	19650.7	-2545.47
		16.6756	1924.83	1902.05	-12977.2						35.6444	18423.1	18423.1	-2801.26
		16.6886	1996.81	1903.01	-12906.2						35.6943	17008.2	17008.2	-2890.75
		16.7016	1965.07	1904.17	-12939.1						35.7444	15234.8	15234.8	-3078.46
		16.7146	1944.17	1905.55	-12961.4						35.7942	13506.1	13506.1	-3103.85
		16.7276	1978.56	1907.2	-12928.6						35.8446	11553.4	11553.4	-3334.27
		16.7406	1953.04	1909.12	-12956.1						35.8945	10233.5	10233.5	-3053.16
		16.7536	1927.32	1911.37	-12984						35.9445	9035.45	9035.45	-2845.04
		16.7666	1925.69	1913.99	-12988.3						35.9944	8245.85	8245.85	-2475.16
		16.7796	1954.25	1917.01	-12962.8						36.0444	7428.38	7428.38	-2408.46
		16.7926	1938.68	1920.51	-12981.8						36.0945	6804.27	6804.27	-2426.84
		16.8056	1966.44	1924.54	-12958.1						36.1444	6444.44	6444.44	-2442.68
		16.8186	1956.4	1929.2	-12972.8						36.1944	6504.49	6504.49	-2267.41
		16.8316	1928.29	1934.58	-13006.3						36.2445	6974.96	6974.96	-1870.61
		16.8446	1951.69	1940.8	-12989.1						36.2944	7524.22	7524.22	-1535.99
		16.8576	1949.22	1948	-12998.8						36.3444	8070.46	8070.46	-1296.2
		16.8706	1977.98	1956.36	-12978.4						36.3943	8451.68	8451.68	-1261.6
		16.8836	2024.07	1966.1	-12942						36.4443	8652.04	8652.04	-1397.9
		16.8966	1951.52	1977.5	-13026						36.5004	9058.02	9058.02	-1299.12
		16.9096	1974.67	1990.91	-13016.2						36.5505	8865.49	8865.49	-1647.76
		16.9226	1969.49	2006.77	-13037.3						36.6007	8700.38	8700.38	-1823.17
		16.9356	2001.28	2025.65	-13024.4						36.6508	8295.05	8295.05	-2071.17
		16.9486	1961.89	2048.34	-13086.4						36.7004	7785.74	7785.74	-2256.67
		16.9616	2032.07	2075.83	-13043.8						36.7502	7325.57	7325.57	-2240.52
		16.9746	1978.58	2109.54	-13131						36.8002	6744.39	6744.39	-2225.78
		16.9876	2009.25	2151.42	-13142.2						36.8504	5853.57	5853.57	-2444.09
		17.0006	2101.61	2204.27	-13102.7						36.9004	5021.52	5021.52	-2580.36
		17.0136	2065.83	2272.3	-13206.5						36.9503	4526.99	4526.99	-2397.47
		17.0266	2232.29	2362.44	-13130.2						37.0004	4088.85	4088.85	-2205.83
		17.0396	2318.74	2489.22	-13170.5						37.0502	3637.87	3637.87	-2104.41
		17.0526	2522.98	2693.6	-13170.6						37.1005	3117.14	3117.14	-2153.27
		17.0656	2976.79	3096.07	-13119.3						37.1505	2824.72	2824.72	-2066
		17.0786	3781.05	3981.5	-13200.4						37.2004	2534.59	2534.59	-2060.35
		17.0916	5333.05	5825.99	-13492.9						37.2504	2384.68	2384.68	-1987.53
		17.1046	8013.87	9176.58	-14162.7						37.3004	2260.09	2260.09	-1950.63
		17.1176	12912.1	14613.6	-14701.6						37.3504	2272.41	2272.41	-1825.84
		17.1306	21124	23130.4	-15006.5						37.4004	2297.76	2297.76	-1725.82
		17.1436	32701.1	36111.6	-16410.5						37.4503	2221.64	2221.64	-1755.4
		17.1566	47944.5	52804.5	-17859.9						37.5005	2215.18	2215.18	-1736.44
		17.1696	62824.6	65584.2	-15759.6						37.5504	2178.18	2178.18	-1764.48
		17.1826	64069.8	62091.5	-11021.7						37.6003	2248.66	2248.66	-1698.42
		17.1956	46557.4	41879.7	-8322.21						37.6502	2274.08	2274.08	-1689.35
		17.2086	24107.7	21053.9	-9946.24						37.7002	2302.63	2302.63	-1688.77
		17.2216	10262.4	9334.8	-12072.4						37.7504	2281.62	2281.62	-1749.72
		17.2346	5121.6	4924.5	-12802.9						37.8005	2307.76	2307.76	-1776.12
		17.2476	3583.65	3545.73	-12962.1						37.8507	2324.82	2324.82	-1825.19
		17.2606	2991.19	3020.82	-13029.6						37.9008	2349.24	2349.24	-1881.29
		17.2736	2621.24	2730.22	-13109						37.9504	2391.42	2391.42	-1933.62
		17.2866	2464.68	2535.33	-13070.6						38.0002	2514.64	2514.64	-1921.25
		17.2996	2395.18	2395.59	-13000.4						38.0502	2660.23	2660.23	-1903.75
		17.3126	2250.03	2291.75	-13041.7						38.1004	2736.98	2736.98	-1973.95
		17.3256	2097.62	2212.43	-13114.8						38.1504	2798.56	2798.56	-2078.48
		17.3386	2011.93	2150.43	-13138.5						38.2003	2994.23	2994.23	-2070.3
		17.3516	2047.05	2101.01	-13054						38.2504	3185.52	3185.52	-2092.25
		17.3646	1979.48	2060.95	-13081.5						38.3002	3556.03	3556.03	-1962.23
		17.3776	1973.1	2027.98	-13054.9						38.3505	3669.24	3669.24	-2126.04
		17.3906	2014.29	2000.51	-12986.2						38.4005	4199.19	4199.19	-1910.69
		17.4036	1934.98	1977.35	-13042.4						38.4504	4657.19	4657.19	-1812.3
		17.4166	1995	1957.63	-12962.6						38.5004	4902.49	4902.49	-1978.63
		17.4296	1965.32	1940.68	-12975.4						38.5504	5585.95	5585.95	-1763.53
		17.4426	1916.87	1925.99	-13009.1						38.6004	6158.96	6158.96	-1716.64
		17.4556	1850.13	1913.17	-13063						38.6504	7082.08	7082.08	-1372.07
		17.4686	1894.15	1901.91	-13007.8						38.7003	8032.79	8032.79	-1043.52
		17.4816	1983.97	1891.95	-12908						38.7505	8947.93	8947.93	-775.792
		17.4946	1942.28	1883.1	-12940.8						38.8004	9875.46	9875.46	-486.864
		17.5076	1951.42	1875.2	-12923.8						38.8503	10339.5	10339.5	-618.127
		17.5206	1910.17	1868.12	-12958						38.9002	10505	10505	-959.971
		17.5336	1855.98	1861.75	-13005.8						38.9502	10411.5	10411.5	-1426.86
		17.5466	1885.64	1856	-12970.4						39.0004	10989.8	10989.8	-1043.25
		17.5596	1865.07	1850.79	-12985.7						39.0505	10548.7	10548.7	-1466.2
		17.5726	1841.3	1846.07	-13004.8						39.1007	10033.3	10033.3	-1734.51
		17.5856	1765.28	1841.79	-13076.5						39.1508	9359.34	9359.34	-1941.45
		17.5986	1767.31	1837.9	-13070.6						39.2004	8781.74	8781.74	-1875.06
		17.6116	1833.81	1834.36	-13000.6						39.2502	7700.76	7700.76	-2177.99
		17.6246	1820.42	1831.14	-13010.7						39.3002	6841.16	6841.16	-2187.7
		17.6376	1908.96	1828.23	-12919.3						39.3504	5893.11	5893.11	-2273.47
		17.6506	1899.04	1825.6	-12926.6						39.4004	5086.69	5086.69	-2264.91
		17.6636	1855.63	1823.23	-12967.6						39.4502	4390.65	4390.65	-2230
		17.6766	1783.43	1821.11	-13037.7						39.5003	3939.73	3939.73	-2053.56
		17.6896	1932.6	1819.24	-12886.6						39.5502	3289.69	3289.69	-2195.75
		17.7026	1849.43	1817.59	-12968.2						39.6005	2892.07	2892.07	-2196.85
		17.7156	1780.19	1816.18	-13036						39.6505	2593.9	2593.9	-2206.96
		17.7286	1817.75	1814.99	-12997.2						39.7004	2335.22	2335.22	-2268.85
		17.7416	1858.31	1814.03	-12955.7						39.7504	2150.37	2150.37	-2331.56
		17.7546	1795.69	1813.3	-13017.6						39.8004	2172.38	2172.38	-2246.86
		17.7676	1890.37	1812.8	-12922.4						39.8504	2185.35	2185.35	-2217.49
		17.7806	1798.28	1812.55	-13014.3						39.9003	2251.88	2251.88	-2170.55
		17.7936	1801.86	1812.55	-13010.7						39.9503	2281.7	2281.7	-2189.18
		17.8066	1806.06	1812.82	-13006.8						40.0005	2338.43	2338.43	-2205.54
		17.8196	1849.92	1813.38	-12963.5						40.0504	2418.52	2418.52	-2220.17
		17.8326	1898.84	1814.25	-12915.4						40.1003	2598.03	2598.03	-2156.24
		17.8456	1855.41	1815.46	-12960.1						40.1502	2677.84	2677.84	-2211.92
		17.8586	1819.75	1817.03	-12997.3						40.2002	2825.33	2825.33	-2218.95
		17.8716	1782.13	1819.01	-13036.9						40.2504	3030.97	3030.97	-2184.06
		17.8846	1843.21	1821.45	-12978.2						40.3005	3299.21	3299.21	-2097.56
		17.8976	1799.06	1824.39	-13025.3						40.3506	3434.16	3434.16	-2147.98
		17.9106	1888.93	1827.9	-12939						40.4008	3813.15	3813.15	-1947.43
		17.9236	1920.73	1832.06	-12911.3						40.4504	3906.51	3906.51	-2011.11
		17.9366	1787.48	1836.97	-13049.5						40.5002	3939.23	3939.23	-2103.29
		17.9496	1864.39	1842.75	-12978.4						40.5502	3894.26	3894.26	-2226.97
		17.9626	1897.84	1849.52	-12951.7						40.6004	3825.01	3825.01	-2316.79
		17.9756	1907.35	1857.47	-12950.1						40.6504	3715.42	3715.42	-2381.31
		17.9886	1949.77	1866.82	-12917						40.7002	3621.15	3621.15	-2364.73
		18.0016	1806.77	1877.84	-13071.1						40.7503	3426.74	3426.74	-2388.45
		18.0146	1956.94	1890.88	-12933.9						40.8002	3154.82	3154.82	-2445.14
		18.0276	1932.36	1906.36	-12974						40.8505	2937.82	2937.82	-2416.3
		18.0406	1880.87	1924.87	-13044						40.9005	2795.63	2795.63	-2304.42
		18.0536	1985.57	1947.13	-12961.6						40.9504	2491.8	2491.8	-2361
		18.0666	1935.88	1974.16	-13038.3						41.0003	2313.48	2313.48	-2310.94
		18.0796	2012.86	2007.3	-12994.4						41.0504	2145.96	2145.96	-2277.62
		18.0926	2003.51	2048.46	-13044.9						41.1004	2058.84	2058.84	-2195.97
		18.1056	2125.68	2100.31	-12974.6						41.1503	1977.61	1977.61	-2141.49
		18.1186	2128.15	2166.83	-13038.7						41.2003	1864.97	1864.97	-2148.75
		18.1316	2237	2254.16	-13017.2						41.2505	1832.08	1832.08	-2102.57
		18.1446	2406.39	2373.36	-12967						41.3004	1720.42	1720.42	-2157.31
		18.1576	2599.76	2551.7	-12951.9						41.3503	1668.3	1668.3	-2169.33
		18.1706	2939.23	2873.08	-12933.9						41.4002	1699.44	1699.44	-2110.61
		18.1836	3835.45	3569.37	-12733.9						41.4502	1674.92	1674.92	-2116.38
		18.1966	5273.87	5112.4	-12838.5						41.5087	1745.19	1745.19	-2031.53
		18.2096	8133.98	8165.97	-13032						41.5588	1690.56	1690.56	-2078.12
		18.2226	13475	13464.8	-12989.8						41.609	1673.4	1673.4	-2089.64
		18.2356	21905.2	22019.6	-13114.4						41.6591	1695.09	1695.09	-2063.85
		18.2486	34637.1	35101.3	-13464.2						41.7087	1681.84	1681.84	-2074.03
		18.2616	50346.9	51778.4	-14431.5						41.7585	1610.21	1610.21	-2143.24
		18.2746	64460.5	64356.1	-12895.6						41.8085	1723.28	1723.28	-2028.2
		18.2876	63795.2	60819.8	-10024.6						41.8587	1695.13	1695.13	-2054.73
		18.3006	44651.1	40689.1	-9037.98						41.9087	1659.07	1659.07	-2089.45
		18.3136	22668.8	20145.6	-10476.8						41.9586	1663.17	1663.17	-2084.24
		18.3266	10068.5	8821.69	-11753.2						42.0087	1689.56	1689.56	-2056.92
		18.3396	5442.25	4708.82	-12266.6						42.0585	1637.48	1637.48	-2108.25
		18.3526	3845.83	3433.12	-12587.3						42.1088	1653.26	1653.26	-2091.86
		18.3656	3132.35	2926.01	-12793.7						42.1588	1731.26	1731.26	-2013.4
		18.3786	2805.82	2634.91	-12829.1						42.2087	1661.5	1661.5	-2082.81
		18.3916	2633.61	2437.72	-12804.1						42.2587	1706.54	1706.54	-2037.54
		18.4046	2440.28	2296.01	-12855.7						42.3087	1695.01	1695.01	-2048.93
		18.4176	2199.8	2190.57	-12990.8						42.3587	1744.87	1744.87	-1999.03
		18.4306	2107.7	2109.93	-13002.2						42.4087	1762.7	1762.7	-1981.25
		18.4436	2082.15	2046.82	-12964.7						42.4586	1754.64	1754.64	-1989.43
		18.4566	2082.64	1996.45	-12913.8						42.5088	1737.64	1737.64	-2006.63
		18.4696	2014.12	1955.55	-12941.4						42.5587	1672.01	1672.01	-2072.52
		18.4826	1973.16	1921.84	-12948.7						42.6086	1688.09	1688.09	-2056.78
		18.4956	1960.19	1893.68	-12933.5						42.6585	1699.78	1699.78	-2045.49
		18.5086	1934.36	1869.88	-12935.5						42.7085	1604.63	1604.63	-2141.1
		18.5216	1907.94	1849.55	-12941.6						42.7611	1648.08	1648.08	-2098.22
		18.5346	1867	1832.01	-12965						42.8112	1658.78	1658.78	-2088.13
		18.5476	1863.2	1816.75	-12953.5						42.8614	1637.87	1637.87	-2109.73
		18.5606	1863.67	1803.36	-12939.7						42.9116	1645.45	1645.45	-2102.94
		18.5736	1838.65	1791.53	-12952.9						42.9611	1639.66	1639.66	-2109.62
		18.5866	1817.36	1781.01	-12963.6						43.011	1674.23	1674.23	-2076.09
		18.5996	1801.33	1771.58	-12970.3						43.0609	1656.97	1656.97	-2094.56
		18.6126	1751.97	1763.09	-13011.1						43.1111	1609.24	1609.24	-2143.73
		18.6256	1767.61	1755.39	-12987.8						43.1611	1622.48	1622.48	-2132.19
		18.6386	1800.84	1748.39	-12947.6						43.211	1625.25	1625.25	-2131.44
		18.6516	1804.42	1741.98	-12937.6						43.2611	1590.93	1590.93	-2168.17
		18.6646	1742.21	1736.09	-12993.9						43.3109	1619.87	1619.87	-2142.08
		18.6776	1680.48	1730.65	-13050.2						43.3612	1635.21	1635.21	-2130.14
		18.6906	1770.56	1725.61	-12955.1						43.4112	1661.37	1661.37	-2107.94
		18.7036	1804.77	1720.92	-12916.1						43.4611	1591.55	1591.55	-2182.37
		18.7166	1779.34	1716.54	-12937.2						43.5111	1661.87	1661.87	-2117.4
		18.7296	1725.9	1712.44	-12986.5						43.5611	1735.67	1735.67	-2049.76
		18.7426	1674.66	1708.58	-13033.9						43.6112	1599.18	1599.18	-2193.33
		18.7556	1713.8	1704.95	-12991.1						43.6611	1623.14	1623.14	-2177.48
		18.7686	1736.15	1701.51	-12965.4						43.7111	1787.79	1787.79	-2022.14
		18.7816	1727.11	1698.24	-12971.1						43.7612	1704.09	1704.09	-2116.55
		18.7946	1829.4	1695.14	-12865.7						43.8111	1775.55	1775.55	-2057.33
		18.8076	1750.71	1692.19	-12941.5						43.861	1874.97	1874.97	-1971.9
		18.8206	1767.83	1689.36	-12921.5						43.9109	1793.18	1793.18	-2069.39
		18.8336	1705.08	1686.66	-12981.6						43.961	1807.4	1807.4	-2072.64
		18.8466	1693.67	1684.06	-12990.4						44.0028	1852.41	1852.41	-2043.5
		18.8596	1708.02	1681.57	-12973.6						44.0529	1939.43	1939.43	-1976.4
		18.8726	1666.68	1679.17	-13012.5						44.1031	2007.8	2007.8	-1928.4
		18.8856	1756.99	1676.85	-12919.9						44.1532	2026.77	2026.77	-1929.21
		18.8986	1623.75	1674.61	-13050.9						44.2028	2007.2	2007.2	-1966.49
		18.9116	1633.21	1672.44	-13039.2						44.2526	2050.9	2050.9	-1937.39
		18.9246	1720.03	1670.34	-12950.3						44.3026	2078.09	2078.09	-1920.24
		18.9376	1673.31	1668.3	-12995						44.3528	2117.2	2117.2	-1885.4
		18.9506	1692.87	1666.31	-12973.4						44.4028	2064.03	2064.03	-1936.27
		18.9636	1715.69	1664.34	-12948.7						44.4527	2036.3	2036.3	-1955.12
		18.9766	1706.95	1662.39	-12955.4						44.5028	1962.41	1962.41	-2014.22
		18.9896	1671.75	1660.42	-12988.7						44.5526	2041.52	2041.52	-1915.97
		19.0026	1703.11	1658.41	-12955.3						44.6029	2011.49	2011.49	-1924.04
		19.0156	1757.31	1656.28	-12899						44.6529	1989.88	1989.88	-1923.14
		19.0286	1713.99	1653.8	-12939.8						44.7028	1835.53	1835.53	-2056.03
		19.0416	1641.01	1652.08	-13011.1						44.7528	1863.06	1863.06	-2009.37
		19.0546	1685.89	1649.19	-12963.3						44.8028	1811.9	1811.9	-2044.66
		19.0676	1702.33	1647.61	-12945.3						44.8528	1796.28	1796.28	-2048.2
		19.0806	1689.66	1646.05	-12956.4						44.9028	1877.89	1877.89	-1958.47
		19.0936	1757.44	1644.53	-12887.1						44.9527	1716.82	1716.82	-2115.24
		19.1066	1720.12	1643.03	-12922.9						45.0029	1746.75	1746.75	-2084.56
		19.1196	1718.65	1641.55	-12922.9						45.0528	1759.67	1759.67	-2074.12
		19.1326	1652.15	1640.09	-12987.9						45.1027	1791.86	1791.86	-2047.29
		19.1456	1655.82	1638.66	-12982.8						45.1526	1895.48	1895.48	-1951.66
		19.1586	1649.13	1637.24	-12988.1						45.2026	1819.2	1819.2	-2038.48
		19.1716	1723.66	1635.85	-12912.2						45.2438	1823.12	1823.12	-2044.98
		19.1846	1650.4	1634.47	-12984.1						45.2939	1863.1	1863.1	-2020.14
		19.1976	1608.65	1633.11	-13024.5						45.3441	1937.46	1937.46	-1963.71
		19.2106	1611.91	1631.76	-13019.8						45.3942	2042.49	2042.49	-1879.61
		19.2236	1662.2	1630.43	-12968.2						45.4438	2034.25	2034.25	-1911.7
		19.2366	1620.08	1629.12	-13009						45.4936	1952.65	1952.65	-2020.61
		19.2496	1580.2	1627.81	-13047.6						45.5436	2138.94	2138.94	-1865.03
		19.2626	1677.16	1626.53	-12949.4						45.5938	2189.22	2189.22	-1848.61
		19.2756	1719.18	1625.25	-12906.1						45.6438	2267.82	2267.82	-1805.98
		19.2886	1626.8	1623.99	-12997.2						45.6937	2460.62	2460.62	-1650.07
		19.3016	1681.4	1622.73	-12941.3						45.7438	2355.03	2355.03	-1792.05
		19.3146	1695.18	1621.49	-12926.3						45.7936	2321.73	2321.73	-1858.87
		19.3276	1641.1	1620.26	-12979.2						45.8439	2376.46	2376.46	-1833.07
		19.3406	1637.52	1619.04	-12981.5						45.8939	2445.63	2445.63	-1785.7
		19.3536	1617.23	1617.83	-13000.6						45.9438	2270.8	2270.8	-1973.83
		19.3666	1545.53	1616.63	-13071.1						45.9938	2309.83	2309.83	-1939.01
		19.3796	1642.31	1615.44	-12973.1						46.0438	2286.22	2286.22	-1958.33
		19.3926	1643.38	1614.26	-12970.9						46.0938	2313.07	2313.07	-1920.78
		19.4056	1643.32	1613.08	-12969.8						46.1437	2186.69	2186.69	-2033.31
		19.4186	1715.84	1611.91	-12896.1						46.1937	2235.48	2235.48	-1971.27
		19.4316	1653	1610.75	-12957.8						46.2439	2260.9	2260.9	-1937.08
		19.4446	1583.04	1609.6	-13026.6						46.2938	2188.72	2188.72	-2008.44
		19.4576	1631.35	1608.46	-12977.1						46.3437	2209.24	2209.24	-1997.78
		19.4706	1643.35	1607.32	-12964						46.3936	2124.18	2124.18	-2105.35
		19.4836	1614.41	1606.19	-12991.8						46.4436	2281.4	2281.4	-1984.52
		19.4966	1739.19	1605.07	-12865.9						46.5057	2284.86	2284.86	-2045.3
		19.5096	1664.02	1603.95	-12939.9						46.5558	2338.56	2338.56	-2058.14
		19.5226	1619.59	1602.84	-12983.2						46.606	2553.44	2553.44	-1920.46
		19.5356	1603.47	1601.73	-12998.3						46.6561	2618.45	2618.45	-1939.7
		19.5486	1544.95	1600.63	-13055.7						46.7057	2667.81	2667.81	-1976.06
		19.5616	1586.24	1599.54	-13013.3						46.7555	2821.5	2821.5	-1905.58
		19.5746	1708.23	1598.45	-12890.2						46.8055	2811.95	2811.95	-1989.79
		19.5876	1663.41	1597.37	-12934						46.8557	2824.06	2824.06	-2038.12
		19.6006	1588.79	1596.29	-13007.5						46.9057	2839.76	2839.76	-2063.31
		19.6136	1577.35	1595.21	-13017.9						46.9556	2838.22	2838.22	-2083.77
		19.6266	1612.89	1594.15	-12981.3						47.0057	2860.71	2860.71	-2058.72
		19.6396	1557.48	1593.08	-13035.6						47.0555	2809.57	2809.57	-2089.65
		19.6526	1568.8	1592.02	-13023.2						47.1058	2794.82	2794.82	-2073.29
		19.6656	1610.56	1590.97	-12980.4						47.1558	2708.07	2708.07	-2127.4
		19.6786	1597.01	1589.92	-12992.9						47.2057	2679.39	2679.39	-2131.06
		19.6916	1581.58	1588.87	-13007.3						47.2557	2701.59	2701.59	-2099.62
		19.7046	1627.84	1587.83	-12960						47.3057	2667.47	2667.47	-2146.61
		19.7176	1609.44	1586.79	-12977.4						47.3558	2560.6	2560.6	-2292.19
		19.7306	1612.17	1585.76	-12973.6						47.4057	2730.95	2730.95	-2186.88
		19.7436	1618.42	1584.73	-12966.3						47.4556	2746.46	2746.46	-2260.27
		19.7566	1568.52	1583.71	-13015.2						47.5058	3133.62	3133.62	-1980.35
		19.7696	1626.46	1582.68	-12956.2						47.5557	3226.78	3226.78	-2003.04
		19.7826	1623.86	1581.67	-12957.8						47.6056	3141.08	3141.08	-2202.61
		19.7956	1574.7	1580.65	-13006						47.6555	3352.31	3352.31	-2090.58
		19.8086	1644.09	1579.64	-12935.5						47.7056	3263.64	3263.64	-2251.28
		19.8216	1647.14	1578.63	-12931.5						47.7623	3197.14	3197.14	-2353.09
		19.8346	1559.11	1577.63	-13018.5						47.8124	3245.39	3245.39	-2284.56
		19.8476	1532.72	1576.63	-13043.9						47.8625	3186.1	3186.1	-2273.39
		19.8606	1617.85	1575.63	-12957.8						47.9127	3083.45	3083.45	-2259.65
		19.8736	1695.07	1574.64	-12879.6						47.9623	2897.35	2897.35	-2295.34
		19.8866	1694.01	1573.64	-12879.6						48.0121	2811.76	2811.76	-2207.87
		19.8996	1614.06	1572.66	-12958.6						48.062	2730.26	2730.26	-2107.73
		19.9126	1542.14	1571.67	-13029.5						48.1123	2476.27	2476.27	-2183.84
		19.9256	1582.02	1570.69	-12988.7						48.1623	2377.22	2377.22	-2120.24
		19.9386	1583.3	1569.71	-12986.4						48.2121	2254.68	2254.68	-2101.4
		19.9516	1573.19	1568.74	-12995.5						48.2622	2257.81	2257.81	-1980.42
		19.9646	1599.97	1567.76	-12967.8						48.312	2184.84	2184.84	-1960.62
		19.9776	1640.45	1566.79	-12926.3						48.3624	2110.49	2110.49	-1964.11
		19.9906	1616.75	1565.83	-12949.1						48.4124	2074.4	2074.4	-1949.64
		20.0036	1570.92	1564.86	-12993.9						48.4623	2032.81	2032.81	-1956.95
		20.0166	1588.71	1563.9	-12975.2						48.5122	1992.57	1992.57	-1975.71
		20.0296	1664.51	1562.94	-12898.4						48.5623	2023.4	2023.4	-1933.36
		20.0426	1667.69	1561.98	-12894.3						48.6123	2024.11	2024.11	-1928.92
		20.0556	1633.37	1561.03	-12927.7						48.6622	1930.91	1930.91	-2024.66
		20.0686	1598.56	1560.06	-12961.5						48.7122	1917.65	1917.65	-2045.88
		20.0816	1563.31	1559.05	-12995.7						48.7623	1924.87	1924.87	-2051.78
		20.0946	1613.8	1557.98	-12944.2						48.8122	1986.34	1986.34	-2008.52
		20.1076	1598.14	1556.82	-12958.7						48.8622	2062.17	2062.17	-1956.47
		20.1206	1614.65	1555.5	-12940.9						48.9121	1987.89	1987.89	-2060.66
		20.1336	1590.86	1553.76	-12962.9						48.9621	2065.73	2065.73	-2019.79
		20.1466	1564.09	1552.82	-12988.7						49.0003	2082.1	2082.1	-2037.41
		20.1596	1641.12	1550.59	-12909.5						49.0504	2106.6	2106.6	-2064.6
		20.1726	1715.41	1549.7	-12834.3						49.1006	2225.45	2225.45	-2007.19
		20.1856	1597.01	1548.81	-12951.8						49.1508	2254.73	2254.73	-2049.78
		20.1986	1566.81	1547.92	-12981.1						49.2003	2339.11	2339.11	-2047.06
		20.2116	1524.5	1547.03	-13022.5						49.2502	2376.67	2376.67	-2101.73
		20.2246	1622.69	1546.14	-12923.5						49.3001	2445.29	2445.29	-2134.35
		20.2376	1534.6	1545.26	-13010.7						49.3503	2588.66	2588.66	-2098.61
		20.2506	1584.45	1544.38	-12959.9						49.4003	2637.69	2637.69	-2158.2
		20.2636	1714.48	1543.49	-12829						49.4502	2803.06	2803.06	-2096.62
		20.2766	1669.94	1542.61	-12872.7						49.5003	2776.02	2776.02	-2216.16
		20.2896	1629.53	1541.74	-12912.2						49.5501	2920.29	2920.29	-2144.43
		20.3026	1613.67	1540.86	-12927.2						49.6004	2826.51	2826.51	-2284.61
		20.3156	1469.43	1539.98	-13070.5						49.6504	2864.49	2864.49	-2260.11
		20.3286	1508.32	1539.11	-13030.8						49.7003	2864.78	2864.78	-2238.16
		20.3416	1622.88	1538.24	-12915.4						49.7503	2800.17	2800.17	-2247.12
		20.3546	1599.64	1537.36	-12937.7						49.8003	2758.99	2758.99	-2203.58
		20.3676	1602.98	1536.49	-12933.5						49.8504	2683.08	2683.08	-2173.77
		20.3806	1502.05	1535.63	-13033.6						49.9003	2713.97	2713.97	-2026.1
		20.3936	1597.64	1534.76	-12937.1						49.9503	2578.24	2578.24	-2043.45
		20.4066	1662.92	1533.89	-12871						50.0004	2631.36	2631.36	-1879.05
		20.4196	1560.51	1533.03	-12972.5						50.0503	2455.92	2455.92	-1958.34
		20.4326	1638.62	1532.17	-12893.5						50.1002	2495.56	2495.56	-1842.34
		20.4456	1563.66	1531.31	-12967.6						50.1501	2431.19	2431.19	-1853.56
		20.4586	1619.92	1530.45	-12910.5						50.2002	2341.67	2341.67	-1914.85
		20.4716	1615.06	1529.59	-12914.5						50.2503	2360.99	2360.99	-1893.21
		20.4846	1540.11	1528.73	-12988.6						50.3004	2319.32	2319.32	-1958.86
		20.4976	1579.72	1527.88	-12948.2						50.3506	2369.43	2369.43	-1959.36
		20.5106	1703.84	1527.02	-12823.2						50.4008	2447.17	2447.17	-1959.46
		20.5236	1643.75	1526.17	-12882.4						50.4503	2659.78	2659.78	-1851.67
		20.5366	1642.01	1525.32	-12883.3						50.5001	2703.42	2703.42	-1942.61
		20.5496	1565.77	1524.47	-12958.7						50.5501	2895.64	2895.64	-1916.44
		20.5626	1624.25	1523.62	-12899.4						50.6003	3064.55	3064.55	-1946.9
		20.5756	1519.76	1522.78	-13003						50.6503	3377.06	3377.06	-1865.33
		20.5886	1491.7	1521.93	-13030.2						50.7002	3664.63	3664.63	-1837.77
		20.6016	1568.56	1521.09	-12952.5						50.7503	3953.55	3953.55	-1833.59
		20.6146	1532.65	1520.25	-12987.6						50.8001	4329.13	4329.13	-1754.5
		20.6276	1465.47	1519.4	-13053.9						50.8504	4960.28	4960.28	-1421.4
		20.6406	1562.27	1518.57	-12956.3						50.9004	5132.28	5132.28	-1524.49
		20.6536	1521.84	1517.73	-12995.9						50.9503	5183.55	5183.55	-1704.97
		20.6666	1577.93	1516.89	-12939						51.0003	5325.11	5325.11	-1729.68
		20.6796	1570.93	1516.06	-12945.1						51.0503	5357.43	5357.43	-1777.47
		20.6926	1480.24	1515.22	-13035						51.1004	5263.06	5263.06	-1851.7
		20.7056	1565.76	1514.39	-12948.6						51.1503	5094.47	5094.47	-1896.72
		20.7186	1511.63	1513.56	-13001.9						51.2003	4961.74	4961.74	-1811.56
		20.7316	1587.18	1512.73	-12925.5						51.2504	4602.88	4602.88	-1878.17
		20.7446	1611.23	1511.9	-12900.7						51.3003	4262.02	4262.02	-1882.8
		20.7576	1604.07	1511.07	-12907						51.3502	3813.94	3813.94	-1978.07
		20.7706	1520.45	1510.25	-12989.8						51.4001	3505.29	3505.29	-1943.51
		20.7836	1459.29	1509.43	-13050.1						51.4502	3304.84	3304.84	-1828.97
		20.7966	1501.52	1508.6	-13007.1						51.5179	2961.66	2961.66	-1811.06
		20.8096	1524.05	1507.78	-12983.7						51.568	2776.61	2776.61	-1787.93
		20.8226	1575.16	1506.96	-12931.8						51.6181	2556.92	2556.92	-1847.12
		20.8356	1505.31	1506.14	-13000.8						51.6683	2486.64	2486.64	-1799.94
		20.8486	1531.99	1505.33	-12973.3						51.7179	2339.2	2339.2	-1866.7
		20.8616	1541.14	1504.51	-12963.4						51.7677	2304.03	2304.03	-1849.43
		20.8746	1533.19	1503.7	-12970.5						51.8177	2212.41	2212.41	-1910.66
		20.8876	1527.84	1502.88	-12975						51.8679	2266.37	2266.37	-1843.11
		20.9006	1556.16	1502.07	-12945.9						51.9179	2273.4	2273.4	-1835.29
		20.9136	1486.28	1501.26	-13015						51.9677	2255.9	2255.9	-1861.91
		20.9266	1513.87	1500.45	-12986.6						52.0178	2220.26	2220.26	-1914.88
		20.9396	1563.74	1499.65	-12935.9						52.0676	2231.56	2231.56	-1927.8
		20.9526	1560.39	1498.84	-12938.4						52.118	2231.99	2231.99	-1958.14
		20.9656	1520.96	1498.04	-12977.1						52.1679	2425.56	2425.56	-1800.63
		20.9786	1578.1	1497.23	-12919.1						52.2179	2487.28	2487.28	-1779.29
		20.9916	1562.45	1496.43	-12934						52.2678	2536.68	2536.68	-1773.16
		21.0046	1473.13	1495.63	-13022.5						52.3179	2538.04	2538.04	-1815.75
		21.0176	1449.54	1494.83	-13045.3						52.3679	2671.97	2671.97	-1723.63
		21.0306	1478.27	1494.03	-13015.8						52.4178	2628.41	2628.41	-1803.57
		21.0436	1535.48	1493.24	-12957.8						52.4678	2652.07	2652.07	-1807.74
		21.0566	1558.09	1492.44	-12934.4						52.5179	2714.26	2714.26	-1761.92
		21.0696	1559.8	1491.65	-12931.9						52.5678	2654.01	2654.01	-1825.02
		21.0826	1571.47	1490.86	-12919.4						52.6178	2702.55	2702.55	-1765.59
		21.0956	1548.13	1490.06	-12941.9						52.6677	2648.52	2648.52	-1796.58
		21.1086	1511.38	1489.27	-12977.9						52.7177	2623.19	2623.19	-1789.99
		21.1216	1524.8	1488.49	-12963.7						52.7841	2562.52	2562.52	-1802.72
		21.1346	1548.01	1487.7	-12939.7						52.8342	2632.64	2632.64	-1697.62
		21.1476	1547.02	1486.91	-12939.9						52.8844	2502.24	2502.24	-1799.12
		21.1606	1535.3	1486.13	-12950.8						52.9346	2463.18	2463.18	-1818.49
		21.1736	1552.62	1485.35	-12932.7						52.9841	2458.31	2458.31	-1814.77
		21.1866	1533.59	1484.56	-12951						53.034	2466	2466	-1810.16
		21.1996	1487.89	1483.78	-12995.9						53.0839	2460.4	2460.4	-1830.35
		21.2126	1461.78	1483	-13021.2						53.1341	2435.48	2435.48	-1880.4
		21.2256	1486.32	1482.23	-12995.9						53.1841	2451.07	2451.07	-1898.43
		21.2386	1534.81	1481.45	-12946.6						53.234	2515.98	2515.98	-1873.42
		21.2516	1473.68	1480.67	-13007						53.2841	2382.42	2382.42	-2051.14
		21.2646	1466.24	1479.9	-13013.7						53.3339	2479.89	2479.89	-1999.55
		21.2776	1475.05	1479.13	-13004.1						53.3842	2516.35	2516.35	-2009.93
		21.2906	1510.79	1478.36	-12967.6						53.4342	2400.63	2400.63	-2172.24
		21.3036	1504.46	1477.59	-12973.1						53.4841	2592.45	2592.45	-2028.1
		21.3166	1518.48	1476.82	-12958.3						53.5341	2603.96	2603.96	-2068.44
		21.3296	1536.83	1476.05	-12939.2						53.5841	2587.37	2587.37	-2145.95
		21.3426	1482.45	1475.28	-12992.8						53.6342	2703.41	2703.41	-2106.18
		21.3556	1493.63	1474.52	-12980.9						53.6841	2799.78	2799.78	-2108.12
		21.3686	1550.44	1473.76	-12923.3						53.7341	2926.84	2926.84	-2108.23
		21.3816	1570.47	1472.99	-12902.5						53.7842	3005.65	3005.65	-2191.08
		21.3946	1525.37	1472.23	-12946.9						53.8341	3305.98	3305.98	-2088.47
		21.4076	1465.84	1471.47	-13005.6						53.884	3577.31	3577.31	-2051.21
		21.4206	1464.08	1470.71	-13006.6						53.9339	3704.33	3704.33	-2189.52
		21.4336	1462.86	1469.96	-13007.1						53.984	4119.69	4119.69	-2061.6
		21.4466	1442.37	1469.2	-13026.8						54.0181	4287.28	4287.28	-2093.74
		21.4596	1524.64	1468.45	-12943.8						54.0682	4559.86	4559.86	-2107.59
		21.4726	1490.52	1467.69	-12977.2						54.1184	4835.21	4835.21	-2088.19
		21.4856	1500.81	1466.94	-12966.1						54.1685	4994.95	4994.95	-2128.17
		21.4986	1535.9	1466.19	-12930.3						54.2181	5025.43	5025.43	-2216.54
		21.5116	1512.63	1465.44	-12952.8						54.2679	5052.23	5052.23	-2212.08
		21.5246	1542.78	1464.69	-12921.9						54.3179	4974.96	4974.96	-2205.08
		21.5376	1442.35	1463.95	-13021.6						54.3681	4738.17	4738.17	-2253.65
		21.5506	1481.37	1463.2	-12981.8						54.4181	4624.5	4624.5	-2094.3
		21.5636	1456.05	1462.45	-13006.4						54.468	4247.73	4247.73	-2140.85
		21.5766	1408.92	1461.71	-13052.8						54.5181	3898.32	3898.32	-2131.07
		21.5896	1495.83	1460.97	-12965.1						54.5679	3703.62	3703.62	-1970.27
		21.6026	1515.41	1460.23	-12944.8						54.6182	3353.94	3353.94	-1985.39
		21.6156	1500.3	1459.49	-12959.2						54.6682	3097.43	3097.43	-1949.98
		21.6286	1428.79	1458.75	-13030						54.7181	2844.88	2844.88	-1959.48
		21.6416	1434.49	1458.01	-13023.5						54.7681	2781.08	2781.08	-1830.25
		21.6546	1433.63	1457.28	-13023.7						54.8181	2580.12	2580.12	-1885.36
		21.6676	1412.17	1456.54	-13044.4						54.8681	2510.55	2510.55	-1850.46
		21.6806	1534.8	1455.81	-12921						54.9181	2421.23	2421.23	-1869.61
		21.6936	1486.32	1455.08	-12968.8						54.968	2331.5	2331.5	-1916.13
		21.7066	1536.57	1454.35	-12917.8						55.0182	2386.12	2386.12	-1839.5
		21.7196	1538.85	1453.62	-12914.8						55.0681	2378.42	2378.42	-1842.37
		21.7326	1462.02	1452.89	-12990.9						55.118	2312	2312	-1918.7
		21.7456	1535.84	1452.16	-12916.3						55.1679	2426.78	2426.78	-1828.06
		21.7586	1485.3	1451.44	-12966.1						55.2179	2506.73	2506.73	-1787.71
		21.7716	1532.07	1450.71	-12918.6						55.2518	2532.9	2532.9	-1799.77
		21.7846	1438.9	1450.01	-13011.1						55.3019	2540.84	2540.84	-1864.05
		21.7976	1524.01	1449.35	-12925.3						55.3521	2595.43	2595.43	-1906.77
		21.8106	1524.01	1448.77	-12924.8						55.4023	2683.67	2683.67	-1946.18
		21.8236	1559.31	1448.37	-12889.1						55.4518	2827.15	2827.15	-1964.54
		21.8366	1546.42	1448.22	-12901.8						55.5016	2974.86	2974.86	-2020.99
		21.8496	1474.92	1447.74	-12972.8						55.5516	3234.65	3234.65	-2013.22
		21.8626	1445.39	1447.04	-13001.7						55.6018	3484.41	3484.41	-2068.28
		21.8756	1507.99	1446.35	-12938.4						55.6518	3912.63	3912.63	-1996.15
		21.8886	1497.11	1445.65	-12948.5						55.7017	4316.79	4316.79	-1996.27
		21.9016	1459.17	1444.96	-12985.8						55.7518	4936.78	4936.78	-1822.86
		21.9146	1512.5	1444.27	-12931.8						55.8016	5454.81	5454.81	-1773.68
		21.9276	1519.81	1443.58	-12923.8						55.8519	5902.94	5902.94	-1802.02
		21.9406	1446.92	1442.9	-12996						55.9019	6325.34	6325.34	-1827.06
		21.9536	1520.86	1442.21	-12921.3						55.9518	6627.36	6627.36	-1913.55
		21.9666	1497.15	1441.53	-12944.4						56.0018	6859.5	6859.5	-1979.09
		21.9796	1473.06	1440.85	-12967.8						56.0518	6992.59	6992.59	-2023.5
		21.9926	1454.68	1440.17	-12985.5						56.1018	7009.54	7009.54	-2044.17
		22.0056	1448.64	1439.49	-12990.8						56.1518	6861.19	6861.19	-2085.73
		22.0186	1433.04	1438.82	-13005.8						56.2017	6652.13	6652.13	-2053.72
		22.0316	1392.2	1438.14	-13045.9						56.2519	6300.02	6300.02	-2051.44
		22.0446	1422.78	1437.47	-13014.7						56.3018	5833.17	5833.17	-2082.79
		22.0576	1390.31	1436.8	-13046.5						56.3517	5392.07	5392.07	-2037.43
		22.0706	1448.13	1436.13	-12988						56.4016	4857.69	4857.69	-2067.47
		22.0836	1519.2	1435.46	-12916.3						56.4517	4523.89	4523.89	-1907.42
		22.0966	1476.87	1434.8	-12957.9						56.5093	4136.51	4136.51	-1770.97
		22.1096	1511.85	1434.14	-12922.3						56.5594	3609.69	3609.69	-1903.05
		22.1226	1430.2	1433.47	-13003.3						56.6095	3291.05	3291.05	-1889.27
		22.1356	1442.56	1432.82	-12990.3						56.6597	3030.38	3030.38	-1881.27
		22.1486	1425.78	1432.16	-13006.4						56.7093	2831.45	2831.45	-1873.03
		22.1616	1450.14	1431.5	-12981.4						56.7591	2755.02	2755.02	-1792.39
		22.1746	1452.61	1430.85	-12978.2						56.8091	2549.82	2549.82	-1882.69
		22.1876	1297.61	1430.2	-13132.6						56.8593	2431.1	2431.1	-1919.97
		22.2006	1361.5	1429.55	-13068.1						56.9093	2471.88	2471.88	-1823.65
		22.2136	1445.33	1428.91	-12983.6						56.9591	2412.51	2412.51	-1846.05
		22.2266	1441.86	1428.26	-12986.4						57.0093	2453.39	2453.39	-1781.06
		22.2396	1464.52	1427.62	-12963.1						57.059	2358.39	2358.39	-1860.9
		22.2526	1485.24	1426.98	-12941.7						57.1094	2397.28	2397.28	-1812.69
		22.2656	1441.69	1426.34	-12984.7						57.1594	2278.1	2278.1	-1926.62
		22.2786	1422.34	1425.71	-13003.4						57.2093	2368.24	2368.24	-1833.96
		22.2916	1426.01	1425.08	-12999.1						57.2593	2350.23	2350.23	-1851.41
		22.3046	1407.4	1424.45	-13017						57.3093	2372.46	2372.46	-1830.17
		22.3176	1421.36	1423.82	-13002.5						57.3593	2283.81	2283.81	-1921.1
		22.3306	1454.63	1423.19	-12968.6						57.4092	2342	2342	-1866.38
		22.3436	1526.71	1422.57	-12895.9						57.4592	2405.43	2405.43	-1807.58
		22.3566	1454.11	1421.95	-12967.8						57.5093	2387.36	2387.36	-1831.52
		22.3696	1430.03	1421.34	-12991.3						57.5592	2372.37	2372.37	-1853.69
		22.3826	1473.58	1420.72	-12947.1						57.6092	2406.63	2406.63	-1828.17
		22.3956	1440.63	1420.11	-12979.5						57.6591	2404.52	2404.52	-1840.96
		22.4086	1479.04	1419.5	-12940.5						57.7091	2358.29	2358.29	-1900.43
		22.4216	1459.58	1418.9	-12959.3						57.7698	2313.12	2313.12	-1966.62
		22.4346	1371.44	1418.3	-13046.9						57.8199	2409.72	2409.72	-1892.99
		22.4476	1417.58	1417.7	-13000.1						57.87	2437.73	2437.73	-1895.59
		22.4606	1424.65	1417.1	-12992.4						57.9202	2388	2388	-1986.84
		22.4736	1394.11	1416.51	-13022.4						57.9698	2494.7	2494.7	-1936.32
		22.4866	1414.52	1415.92	-13001.4						58.0196	2490.58	2490.58	-2018.11
		22.4996	1418.88	1415.34	-12996.5						58.0696	2567.63	2567.63	-2048.17
		22.5126	1389.62	1414.76	-13025.1						58.1198	2800.81	2800.81	-1962.2
		22.5256	1413.2	1414.18	-13001						58.1698	2879.53	2879.53	-2081.78
		22.5386	1467.64	1413.6	-12946						58.2197	3064.01	3064.01	-2160.82
		22.5516	1370.91	1413.04	-13042.1						58.2698	3423.49	3423.49	-2148.13
		22.5646	1336.08	1412.47	-13076.4						58.3195	3786.33	3786.33	-2227.89
		22.5776	1390.36	1411.91	-13021.5						58.3699	4273.7	4273.7	-2302.69
		22.5906	1448.61	1411.35	-12962.7						58.4199	5181.08	5181.08	-2079.34
		22.6036	1453.98	1410.8	-12956.8						58.4698	5918.55	5918.55	-2154.17
		22.6166	1406.25	1410.26	-13004						58.5198	6932.64	6932.64	-2076.3
		22.6296	1434.09	1409.71	-12975.6						58.5698	8470.81	8470.81	-1577.44
		22.6426	1493.88	1409.18	-12915.3						58.6198	9990.46	9990.46	-1160.76
		22.6556	1418.88	1408.65	-12989.8						58.6697	11442.5	11442.5	-816.087
		22.6686	1425.56	1408.12	-12982.6						58.7197	12097.9	12097.9	-1204.89
		22.6816	1489.97	1407.6	-12917.6						58.7698	13081.4	13081.4	-1122.59
		22.6946	1468.11	1407.09	-12939						58.8197	13400.4	13400.4	-1474.42
		22.7076	1409.56	1406.59	-12997						58.8697	13460.4	13460.4	-1792.09
		22.7206	1399.87	1406.09	-13006.2						58.9196	13638.3	13638.3	-1658.13
		22.7336	1428.35	1405.59	-12977.2						58.9696	13366.6	13366.6	-1639.08
		22.7466	1517.94	1405.11	-12887.2						59.0108	12986.5	12986.5	-1566.13
		22.7596	1461.54	1404.63	-12943.1						59.0609	12029.2	12029.2	-1748.24
		22.7726	1380.26	1404.17	-13023.9						59.1111	11054.5	11054.5	-1794.23
		22.7856	1452.73	1403.71	-12951						59.1612	10007.7	10007.7	-1839.31
		22.7986	1415	1403.26	-12988.3						59.2108	8631.45	8631.45	-2215.74
		22.8116	1429.05	1402.82	-12973.8						59.2606	7759.35	7759.35	-2119.4
		22.8246	1380.41	1402.39	-13022						59.3106	7137.89	7137.89	-1837.88
		22.8376	1388.77	1401.97	-13013.2						59.3608	6382.45	6382.45	-1778.26
		22.8506	1384.01	1401.57	-13017.6						59.4108	5624.09	5624.09	-1831.79
		22.8636	1403.81	1401.17	-12997.4						59.4607	5043.6	5043.6	-1824.77
		22.8766	1469.49	1400.79	-12931.3						59.5108	4716.31	4716.31	-1681.63
		22.8896	1382.36	1400.43	-13018.1						59.5606	4252.09	4252.09	-1796.11
		22.9026	1412.07	1400.07	-12988						59.6109	4111.89	4111.89	-1698.51
		22.9156	1358.6	1399.74	-13041.1						59.6609	4096.55	4096.55	-1585.99
		22.9286	1422.48	1399.42	-12976.9						59.7108	4118.71	4118.71	-1535.86
		22.9416	1435.97	1399.12	-12963.1						59.7608	4171.9	4171.9	-1544.41
		22.9546	1414.26	1398.84	-12984.6						59.8108	4435.74	4435.74	-1419.68
		22.9676	1363.75	1398.58	-13034.8						59.8608	4588.5	4588.5	-1467.78
		22.9806	1428.6	1398.34	-12969.7						59.9108	4959.46	4959.46	-1339.68
		22.9936	1428.75	1398.13	-12969.4						59.9607	5215.47	5215.47	-1346.65
		23.0066	1372.14	1397.95	-13025.8						60.0109	5456.84	5456.84	-1363.18
		23.0196	1353.26	1397.79	-13044.5						60.0608	5549.17	5549.17	-1494.06
		23.0326	1395.69	1397.67	-13002						60.1107	5540.66	5540.66	-1665.63
		23.0456	1364.06	1397.57	-13033.5						60.1606	5577.41	5577.41	-1708.96
		23.0586	1478.76	1397.52	-12918.8						60.2106	5425.43	5425.43	-1843.68
		23.0716	1344.26	1397.5	-13053.2						60.2503	5350.77	5350.77	-1839.62
		23.0846	1283.97	1397.53	-13113.6						60.3004	5134.34	5134.34	-1867.75
		23.0976	1292.29	1397.61	-13105.3						60.3505	4797.98	4797.98	-1947.57
		23.1106	1325.95	1397.74	-13071.8						60.4007	4643.13	4643.13	-1809.28
		23.1236	1412.98	1397.92	-12984.9						60.4503	4302.22	4302.22	-1856.53
		23.1366	1363.13	1398.17	-13035						60.5001	3898.96	3898.96	-1989.67
		23.1496	1356.2	1398.49	-13042.3						60.5501	3833.86	3833.86	-1833.58
		23.1626	1321.5	1398.89	-13077.4						60.6003	3676.66	3676.66	-1838.61
		23.1756	1304.83	1399.38	-13094.5						60.6503	3554.83	3554.83	-1895.08
		23.1886	1369.72	1399.96	-13030.2						60.7001	3692.63	3692.63	-1793.18
		23.2016	1305.28	1400.65	-13095.4						60.7502	3755.97	3755.97	-1884.49
		23.2146	1408.44	1401.47	-12993						60.8	4036.01	4036.01	-1896.65
		23.2276	1378.01	1402.42	-13024.4						60.8504	4475.61	4475.61	-1918.8
		23.2406	1404.58	1403.53	-12998.9						60.9004	4951.26	4951.26	-2099.11
		23.2536	1457.8	1404.81	-12947						60.9503	5935.77	5935.77	-1999.97
		23.2666	1393.67	1406.3	-13012.6						61.0002	6890.38	6890.38	-2194.95
		23.2796	1344.02	1408.03	-13064						61.0503	8420.07	8420.07	-2103.71
		23.2926	1372.39	1410.01	-13037.6						61.1003	10279.9	10279.9	-1975.97
		23.3056	1403.5	1412.32	-13008.8						61.1502	12516	12516	-1737.55
		23.3186	1350.92	1414.98	-13064.1						61.2002	15408.7	15408.7	-1054.72
		23.3316	1374.86	1418.07	-13043.2						61.2503	18415.9	18415.9	-371.583
		23.3446	1321.35	1421.66	-13100.3						61.3002	20791.9	20791.9	-269.702
		23.3576	1404.99	1425.85	-13020.9						61.3502	22394.4	22394.4	-723.082
		23.3706	1373.62	1430.76	-13057.1						61.4001	23309.5	23309.5	-1444.75
		23.3836	1334.73	1436.54	-13101.8						61.4501	23702.5	23702.5	-2082.22
		23.3966	1416.93	1443.38	-13026.5						61.5003	23439.2	23439.2	-2615.5
		23.4096	1377.33	1451.54	-13074.2						61.5504	22683.8	22683.8	-2811.13
		23.4226	1414.26	1461.34	-13047.1						61.6005	21805.1	21805.1	-2341.7
		23.4356	1475.52	1473.22	-12997.7						61.6507	20118.3	20118.3	-2045.68
		23.4486	1447.07	1487.79	-13040.7						61.7003	18181.9	18181.9	-1618.78
		23.4616	1487.52	1505.87	-13018.3						61.7501	15325.8	15325.8	-1934.2
		23.4746	1479.19	1528.64	-13049.4						61.8001	12745	12745	-2010.73
		23.4876	1516.33	1557.84	-13041.5						61.8503	10276.1	10276.1	-2172.11
		23.5006	1484.16	1596.09	-13111.9						61.9002	8638.87	8638.87	-1823.03
		23.5136	1467.54	1647.58	-13180						61.9501	7271.04	7271.04	-1564.54
		23.5266	1648.39	1720.14	-13071.8						62.0002	6118.86	6118.86	-1439.49
		23.5396	1791.05	1833.13	-13042.1						62.05	4986.54	4986.54	-1621.98
		23.5526	2030.21	2044.99	-13014.8						62.1004	4329.34	4329.34	-1589.63
		23.5656	2574.24	2516.69	-12942.5						62.1504	3638.85	3638.85	-1805.42
		23.5786	3572.29	3593.26	-13021						62.2003	3272.23	3272.23	-1851.52
		23.5916	5751.12	5833.48	-13082.4						62.2502	3051.18	3051.18	-1859.09
		23.6046	9465.67	9890.76	-13425.1						62.3003	2941.87	2941.87	-1826.5
		23.6176	14823.5	15905.8	-14082.4						62.3503	2855.71	2855.71	-1817.09
		23.6306	21070.1	22020.8	-13950.7						62.4002	2675.8	2675.8	-1930.59
		23.6436	23447	23955.6	-13508.6						62.4502	2623.14	2623.14	-1934.78
		23.6566	18712.3	19242.2	-13529.9						62.5003	2661.66	2661.66	-1859.03
		23.6696	10850.9	11575.6	-13724.6						62.5502	2623.13	2623.13	-1867.91
		23.6826	5358.4	5898.55	-13540.2						62.6002	2627.3	2627.3	-1839.19
		23.6956	3080.72	3251.18	-13170.5						62.6501	2586.45	2586.45	-1859.28
		23.7086	2299.68	2318.68	-13019						62.7001	2555.23	2555.23	-1872.67
		23.7216	1940.13	1984.36	-13044.2						62.7502	2569.05	2569.05	-1843.46
		23.7346	1756.77	1819.28	-13062.5						62.8004	2542.99	2542.99	-1856.25
		23.7476	1679.33	1714.49	-13035.2						62.8505	2446.42	2446.42	-1941.38
		23.7606	1593.76	1641.39	-13047.6						62.9007	2434.89	2434.89	-1943.13
		23.7736	1556.69	1588.12	-13031.4						62.9503	2518.18	2518.18	-1851.62
		23.7866	1502.76	1548.06	-13045.3						63.0001	2500.98	2500.98	-1861.91
		23.7996	1439.02	1517.15	-13078.1						63.05	2391.33	2391.33	-1965.89
		23.8126	1469.11	1492.78	-13023.7						63.1003	2443.21	2443.21	-1909.52
		23.8256	1419.55	1473.18	-13053.6						63.1502	2440.47	2440.47	-1908.94
		23.8386	1349.32	1457.18	-13107.9						63.2001	2557.77	2557.77	-1789.49
		23.8516	1319.65	1443.91	-13124.3						63.2502	2540.94	2540.94	-1805.39
		23.8646	1330.37	1432.77	-13102.4						63.3	2365.11	2365.11	-1981.7
		23.8776	1411.66	1423.31	-13011.6						63.3504	2579.8	2579.8	-1769.13
		23.8906	1363.04	1415.19	-13052.2						63.4003	2478.76	2478.76	-1874.3
		23.9036	1365.04	1408.16	-13043.1						63.4502	2648.64	2648.64	-1711.17
		23.9166	1468.69	1402.02	-12933.3						63.5002	2480.46	2480.46	-1889.66
		23.9296	1385.05	1396.61	-13011.6						63.5503	2481.66	2481.66	-1903.63
		23.9426	1326.69	1391.81	-13065.1						63.6003	2596.84	2596.84	-1810.25
		23.9556	1395.18	1387.52	-12992.3						63.6502	2640.36	2640.36	-1797.43
		23.9686	1374.21	1383.67	-13009.5						63.7002	2757.28	2757.28	-1723.14
		23.9816	1351.35	1380.19	-13028.8						63.7503	2782.49	2782.49	-1756.21
		23.9946	1329.77	1377.02	-13047.3						63.8002	2816.26	2816.26	-1799.91
		24.0076	1272.2	1374.13	-13101.9						63.8502	2856.08	2856.08	-1861.3
		24.0206	1305.93	1371.47	-13065.5						63.9001	3072.03	3072.03	-1774.34
		24.0336	1334.32	1369.02	-13034.7						63.9501	3087.67	3087.67	-1919.62
		24.0466	1405.35	1366.75	-12961.4						64.0002	3311.12	3311.12	-1891.83
		24.0596	1308.28	1364.64	-13056.4						64.0503	3527.88	3527.88	-1906.58
		24.0726	1270.27	1362.66	-13092.4						64.1005	3713.9	3713.9	-1988.73
		24.0856	1347.63	1360.82	-13013.2						64.1507	4004.4	4004.4	-2001.72
		24.0986	1437.98	1359.08	-12921.1						64.2003	4222.4	4222.4	-2116.44
		24.1116	1350.7	1357.44	-13006.7						64.2501	4588.27	4588.27	-2115.93
		24.1246	1277.88	1355.89	-13078						64.3	4687.38	4687.38	-2412.18
		24.1376	1324.88	1354.42	-13029.5						64.3502	4975.59	4975.59	-2548.64
		24.1506	1352.18	1353.02	-13000.8						64.4002	5442.1	5442.1	-2530.88
		24.1636	1268.62	1351.68	-13083.1						64.4501	6045.84	6045.84	-2397.42
		24.1766	1259.8	1350.4	-13090.6						64.5002	6558.44	6558.44	-2371.45
		24.1896	1344.83	1349.18	-13004.4						64.55	7124.13	7124.13	-2287.2
		24.2026	1289.04	1348	-13059						64.6004	7468.51	7468.51	-2398.79
		24.2156	1279.9	1346.87	-13067						64.6503	7866.85	7866.85	-2388.29
		24.2286	1313.17	1345.78	-13032.6						64.7002	8173.5	8173.5	-2365.63
		24.2416	1314.88	1344.72	-13029.8						64.7502	8309.4	8309.4	-2377.23
		24.2546	1280.01	1343.7	-13063.7						64.8003	8344.5	8344.5	-2331.1
		24.2676	1271.54	1342.71	-13071.2						64.8503	8393.65	8393.65	-2105.09
		24.2806	1310.22	1341.75	-13031.5						64.9002	8080.71	8080.71	-2083.37
		24.2936	1276.29	1340.82	-13064.5						64.9502	7538.02	7538.02	-2153.67
		24.3066	1259.33	1339.91	-13080.6						65.0003	7098.4	7098.4	-2015.92
		24.3196	1256.69	1339.02	-13082.3						65.0502	6552.4	6552.4	-1927.39
		24.3326	1312.43	1338.15	-13025.7						65.1001	6044.27	6044.27	-1787.05
		24.3456	1290.12	1337.31	-13047.2						65.1501	5622.14	5622.14	-1587.78
		24.3586	1286.6	1336.48	-13049.9						65.2001	4952.11	4952.11	-1692.93
		24.3716	1178.89	1335.67	-13156.8						65.2382	4614.25	4614.25	-1657.83
		24.3846	1311.1	1334.87	-13023.8						65.2883	4138.9	4138.9	-1715.39
		24.3976	1350.5	1334.09	-12983.6						65.3385	3801.09	3801.09	-1726.19
		24.4106	1257.69	1333.33	-13075.6						65.3887	3512.74	3512.74	-1775.35
		24.4236	1235.91	1332.58	-13096.7						65.4383	3357.15	3357.15	-1771.77
		24.4366	1251.79	1331.84	-13080						65.4881	3199.19	3199.19	-1834.18
		24.4496	1347.68	1331.11	-12983.4						65.5381	3047.19	3047.19	-1940.58
		24.4626	1206.99	1330.39	-13123.4						65.5883	3139.53	3139.53	-1837.89
		24.4756	1324.43	1329.68	-13005.2						65.6382	3041.52	3041.52	-1945.97
		24.4886	1237.25	1328.98	-13091.7						65.6881	3021.63	3021.63	-1982.35
		24.5016	1336.91	1328.3	-12991.4						65.7382	3065.44	3065.44	-1949.69
		24.5146	1340.3	1327.62	-12987.3						65.788	2918.89	2918.89	-2092.88
		24.5276	1196.99	1326.95	-13130						65.8384	2883.62	2883.62	-2104.91
		24.5406	1256.56	1326.28	-13069.7						65.8884	2938.16	2938.16	-2006.82
		24.5536	1253.25	1325.63	-13072.4						65.9383	2935.55	2935.55	-1949.15
		24.5666	1338.94	1324.98	-12986						65.9882	2837.42	2837.42	-1976.4
		24.5796	1383.34	1324.33	-12941						66.0383	2816.37	2816.37	-1923.07
		24.5926	1309.96	1323.7	-13013.7						66.0883	2922.95	2922.95	-1745
		24.6056	1325.44	1323.07	-12997.6						66.1382	2771.35	2771.35	-1832.98
		24.6186	1258.83	1322.45	-13063.6						66.1882	2718.53	2718.53	-1832.82
		24.6316	1240.98	1321.83	-13080.8						66.2383	2861.61	2861.61	-1648.63
		24.6446	1210.22	1321.21	-13111						66.2882	2963.8	2963.8	-1517.47
		24.6576	1226.9	1320.61	-13093.7						66.3382	2985.97	2985.97	-1477.33
		24.6706	1333.78	1320	-12986.2						66.3881	3123.57	3123.57	-1331.58
		24.6836	1311.55	1319.41	-13007.9						66.4381	3155.35	3155.35	-1300.42
		24.6966	1265.35	1318.81	-13053.5						66.4882	3244.9	3244.9	-1219.8
		24.7096	1248.23	1318.22	-13070						66.5383	3332.41	3332.41	-1149.71
		24.7226	1275.19	1317.64	-13042.4						66.5885	3445.59	3445.59	-1064.03
		24.7356	1288.56	1317.06	-13028.5						66.6387	3367.36	3367.36	-1182.76
		24.7486	1203.23	1316.48	-13113.2						66.6883	3521.31	3521.31	-1086.01
		24.7616	1207.96	1315.91	-13107.9						66.7381	3486.21	3486.21	-1202.09
		24.7746	1282.64	1315.33	-13032.7						66.788	3521.15	3521.15	-1280.75
		24.7876	1262.91	1314.77	-13051.9						66.8383	3538.27	3538.27	-1421.54
		24.8006	1319.68	1314.2	-12994.5						66.8882	3600.01	3600.01	-1574.09
		24.8136	1236.85	1313.64	-13076.8						66.9381	3874.59	3874.59	-1585.22
		24.8266	1203.16	1313.09	-13109.9						66.9882	4252.35	4252.35	-1583.96
		24.8396	1211.37	1312.53	-13101.2						67.038	4601.74	4601.74	-1713.89
		24.8526	1310.98	1311.98	-13001						67.0884	5169.99	5169.99	-1752.41
		24.8656	1280.95	1311.43	-13030.5						67.1383	5659.53	5659.53	-1996.72
		24.8786	1246.5	1310.89	-13064.4						67.1882	6629.64	6629.64	-1892.32
		24.8916	1260.23	1310.35	-13050.1						67.2382	7746.7	7746.7	-1765.13
		24.9046	1215.68	1309.81	-13094.1						67.2883	8883.69	8883.69	-1715.63
		24.9176	1238.02	1309.27	-13071.2						67.3383	10209	10209	-1529.53
		24.9306	1272.45	1308.73	-13036.3						67.3882	11578.4	11578.4	-1284.6
		24.9436	1310.97	1308.2	-12997.2						67.4382	12820.8	12820.8	-1076.55
		24.9566	1352.51	1307.67	-12955.2						67.4883	13419	13419	-1333.23
		24.9696	1313.03	1307.14	-12994.1						67.5382	13577.1	13577.1	-1751.96
		24.9826	1253.23	1306.61	-13053.4						67.5882	13516.8	13516.8	-2033.84
		24.9956	1279.65	1306.09	-13026.4						67.6381	13090.6	13090.6	-2273.99
		25.0086	1278.83	1305.57	-13026.7						67.6881	12591.5	12591.5	-2174.47
		25.0216	1248.93	1305.05	-13056.1						67.7538	11819.9	11819.9	-1620.84
		25.0346	1203.51	1304.53	-13101						67.8039	10758.3	10758.3	-1436.81
		25.0476	1237.83	1304.01	-13066.2						67.854	9199.25	9199.25	-1666.92
		25.0606	1216.26	1303.5	-13087.2						67.9042	7712.93	7712.93	-1855.84
		25.0736	1165.01	1302.99	-13138						67.9538	6549.11	6549.11	-1851.64
		25.0866	1273.53	1302.48	-13028.9						68.0036	5586.06	5586.06	-1806.71
		25.0996	1266.45	1301.97	-13035.5						68.0536	4878.26	4878.26	-1691.51
		25.1126	1221.16	1301.46	-13080.3						68.1038	4227.97	4227.97	-1701.83
		25.1256	1205.71	1300.96	-13095.2						68.1538	3711.48	3711.48	-1746.84
		25.1386	1164.05	1300.45	-13136.4						68.2036	3302.3	3302.3	-1821.42
		25.1516	1185.98	1299.95	-13114						68.2537	2914.62	2914.62	-1978.16
		25.1646	1172.65	1299.45	-13126.8						68.3036	2672.45	2672.45	-2066.53
		25.1776	1229.03	1298.95	-13069.9						68.3539	2727.97	2727.97	-1908.35
		25.1906	1239.75	1298.46	-13058.7						68.4039	2584.96	2584.96	-1983.9
		25.2036	1220.31	1297.96	-13077.7						68.4538	2534.11	2534.11	-1989.22
		25.2166	1260.03	1297.47	-13037.4						68.5037	2425.13	2425.13	-2066.32
		25.2296	1228.2	1296.97	-13068.8						68.5538	2521.15	2521.15	-1947.09
		25.2426	1262.82	1296.48	-13033.7						68.6038	2341.13	2341.13	-2109.7
		25.2556	1292.29	1295.99	-13003.7						68.6537	2399.7	2399.7	-2037.99
		25.2686	1240.97	1295.51	-13054.5						68.7037	2412.47	2412.47	-2015.69
		25.2816	1252.12	1295.02	-13042.9						68.7538	2329.47	2329.47	-2092.79
		25.2946	1237.16	1294.53	-13057.4						68.8037	2427.77	2427.77	-1992.77
		25.3076	1282.65	1294.05	-13011.4						68.8537	2261.37	2261.37	-2162.54
		25.3206	1239.16	1293.57	-13054.4						68.9036	2273.29	2273.29	-2160.41
		25.3336	1210.74	1293.08	-13082.3						68.9536	2316.23	2316.23	-2135.36
		25.3466	1192.84	1292.6	-13099.8						69.0193	2351.61	2351.61	-2137.48
		25.3596	1208.23	1292.13	-13083.9						69.0694	2497.18	2497.18	-2034.36
		25.3726	1146.8	1291.65	-13144.8						69.1196	2574.68	2574.68	-2011.45
		25.3856	1117.77	1291.17	-13173.4						69.1697	2551.31	2551.31	-2100.01
		25.3986	1207.1	1290.7	-13083.6						69.2193	2649.82	2649.82	-2073.6
		25.4116	1253.57	1290.2	-13036.6						69.2691	2862.57	2862.57	-1935.91
		25.4246	1287.19	1289.68	-13002.5						69.3191	2839.2	2839.2	-2030.47
		25.4376	1222.89	1289.08	-13066.2						69.3693	2875.59	2875.59	-2053.57
		25.4506	1129.31	1288.33	-13159						69.4193	2870.55	2870.55	-2097.69
		25.4636	1226.9	1287.7	-13060.8						69.4692	2814.69	2814.69	-2166.28
		25.4766	1180.16	1286.59	-13106.4						69.5193	2867.37	2867.37	-2097.17
		25.4896	1171.31	1286.15	-13114.8						69.5691	2785.7	2785.7	-2135.22
		25.5026	1222.3	1285.7	-13063.4						69.6194	2831.05	2831.05	-2024.56
		25.5156	1284.64	1285.25	-13000.6						69.6694	2760.06	2760.06	-2018.07
		25.5286	1171.73	1284.8	-13113.1						69.7193	2697.2	2697.2	-1999.79
		25.5416	1248.87	1284.36	-13035.5						69.7693	2590.91	2590.91	-2028.3
		25.5546	1136.89	1283.91	-13147						69.8193	2506.49	2506.49	-2043.48
		25.5676	1228.84	1283.47	-13054.6						69.8693	2503.09	2503.09	-1989.07
		25.5806	1180.7	1283.02	-13102.3						69.9193	2398.83	2398.83	-2047.92
		25.5936	1108.51	1282.58	-13174.1						69.9692	2358.78	2358.78	-2054.1
		25.6066	1248.65	1282.14	-13033.5						70.0194	2396.39	2396.39	-1992.52
		25.6196	1216.34	1281.7	-13065.4						70.0693	2299.47	2299.47	-2073.55
		25.6326	1215.75	1281.26	-13065.5						70.1192	2410.6	2410.6	-1952.55
		25.6456	1163.91	1280.82	-13116.9						70.1691	2429.31	2429.31	-1928.25
		25.6586	1192.54	1280.38	-13087.8						70.2192	2375.47	2375.47	-1979.57
		25.6716	1200.96	1279.94	-13079						70.2657	2487.16	2487.16	-1867.59
		25.6846	1178.35	1279.5	-13101.2						70.3158	2374.2	2374.2	-1982.07
		25.6976	1188.25	1279.06	-13090.8						70.366	2490.04	2490.04	-1869.67
		25.7106	1198.68	1278.63	-13079.9						70.4162	2423.74	2423.74	-1941.75
		25.7236	1245.75	1278.19	-13032.4						70.4658	2401.27	2401.27	-1973.1
		25.7366	1182.39	1277.76	-13095.4						70.5156	2499.57	2499.57	-1888.35
		25.7496	1114.92	1277.32	-13162.4						70.5655	2408.49	2408.49	-1999.84
		25.7626	1182.2	1276.89	-13094.7						70.6157	2435.98	2435.98	-2002.67
		25.7756	1207.15	1276.45	-13069.3						70.6657	2525.05	2525.05	-1957.17
		25.7886	1299.62	1276.02	-12976.4						70.7156	2565.91	2565.91	-1976.96
		25.8016	1188.8	1275.59	-13086.8						70.7657	2621.67	2621.67	-2003.37
		25.8146	1193.22	1275.16	-13081.9						70.8155	2682.2	2682.2	-2048.37
		25.8276	1280.91	1274.73	-12993.8						70.8659	2765	2765	-2097.26
		25.8406	1165.45	1274.3	-13108.9						70.9158	2933.82	2933.82	-2081.39
		25.8536	1284.29	1273.87	-12989.6						70.9657	3074.35	3074.35	-2108.99
		25.8666	1303.38	1273.45	-12970.1						71.0157	3264.58	3264.58	-2091.33
		25.8796	1210.21	1273.02	-13062.8						71.0657	3501.57	3501.57	-2016.08
		25.8926	1184.01	1272.59	-13088.6						71.1158	3624.96	3624.96	-2025.94
		25.9056	1195.85	1272.17	-13076.3						71.1657	3643.39	3643.39	-2094.83
		25.9186	1235.63	1271.74	-13036.1						71.2157	3508.73	3508.73	-2257.84
		25.9316	1199.75	1271.32	-13071.6						71.2658	3555.77	3555.77	-2174.35
		25.9446	1141.89	1270.89	-13129						71.3157	3485.59	3485.59	-2149.05
		25.9576	1181.53	1270.47	-13088.9						71.3657	3351.47	3351.47	-2142.78
		25.9706	1131.66	1270.05	-13138.4						71.4156	3258.63	3258.63	-2069.8
		25.9836	1208.23	1269.63	-13061.4						71.4656	3073.28	3073.28	-2082.48
		25.9966	1231.6	1269.21	-13037.6						71.4926	2916.57	2916.57	-2150.78
		26.0096	1223.97	1268.79	-13044.8						71.5427	2927.72	2927.72	-1986.92
		26.0226	1175.47	1268.37	-13092.9						71.5929	2735.27	2735.27	-2050.1
		26.0356	1111.47	1267.95	-13156.5						71.6431	2782.86	2782.86	-1900.71
		26.0486	1141.36	1267.53	-13126.2						71.6926	2641.65	2641.65	-1968.58
		26.0616	1232.09	1267.12	-13035						71.7424	2581.13	2581.13	-1980.66
		26.0746	1193.24	1266.7	-13073.5						71.7924	2662.18	2662.18	-1873.5
		26.0876	1201.96	1266.28	-13064.3						71.8426	2733.26	2733.26	-1795.87
		26.1006	1182.5	1265.87	-13083.4						71.8926	2802.93	2802.93	-1736.97
		26.1136	1247.7	1265.45	-13017.8						71.9425	2847.04	2847.04	-1719.23
		26.1266	1252.16	1265.04	-13012.9						71.9926	2903.79	2903.79	-1703.54
		26.1396	1237.26	1264.63	-13027.4						72.0424	2877.97	2877.97	-1783.58
		26.1526	1263.07	1264.22	-13001.1						72.0927	2990.35	2990.35	-1737.72
		26.1656	1245.35	1263.8	-13018.5						72.1427	2997.02	2997.02	-1805.91
		26.1786	1273.35	1263.39	-12990						72.1926	3063.74	3063.74	-1818.33
		26.1916	1240.39	1262.98	-13022.6						72.2426	3146.59	3146.59	-1813.63
		26.2046	1197.27	1262.57	-13065.3						72.2926	3014.33	3014.33	-2017.13
		26.2176	1202.55	1262.16	-13059.6						72.3427	3044.22	3044.22	-2046.31
		26.2306	1264.31	1261.76	-12997.5						72.3926	3049.88	3049.88	-2084.94
		26.2436	1244.58	1261.35	-13016.8						72.4425	3038.43	3038.43	-2128.13
		26.2566	1238.67	1260.94	-13022.3						72.4927	2937.14	2937.14	-2256.88
		26.2696	1239.04	1260.54	-13021.5						72.5426	2962.33	2962.33	-2269.04
		26.2826	1232.94	1260.15	-13027.2						72.5925	2961.42	2961.42	-2335.93
		26.2956	1209.64	1259.88	-13050.2						72.6424	3128.55	3128.55	-2283.64
		26.3086	1181.32	1259.88	-13078.6						72.6925	3242.63	3242.63	-2353.09
		26.3216	1188.05	1260.53	-13072.5						72.7426	3730.49	3730.49	-2132.7
		26.3346	1205.53	1262.1	-13056.6						72.7927	4009.09	4009.09	-2211.84
		26.3476	1205.68	1262.46	-13056.8						72.8429	4880.78	4880.78	-1784.28
		26.3606	1182.41	1262.12	-13079.7						72.893	5423.47	5423.47	-1752.12
		26.3736	1154.84	1261.78	-13106.9						72.9426	6017.82	6017.82	-1694.27
		26.3866	1181.85	1261.45	-13079.6						72.9924	6519.18	6519.18	-1718.9
		26.3996	1198.54	1261.12	-13062.6						73.0424	6862.17	6862.17	-1839.43
		26.4126	1218.08	1260.79	-13042.7						73.0926	7014.55	7014.55	-2041.44
		26.4256	1201.28	1260.47	-13059.2						73.1426	6950.91	6950.91	-2321.17
		26.4386	1120.84	1260.15	-13139.3						73.1925	7069.47	7069.47	-2289.72
		26.4516	1170.98	1259.83	-13088.8						73.2426	7161.34	7161.34	-2205.1
		26.4646	1276.7	1259.51	-12982.8						73.2924	7140.33	7140.33	-2238.79
		26.4776	1285.16	1259.19	-12974						73.3427	7225.9	7225.9	-2271.14
		26.4906	1185.41	1258.88	-13073.5						73.3927	7510.21	7510.21	-2302.63
		26.5036	1095.83	1258.57	-13162.7						73.4426	7941.58	7941.58	-2447.68
		26.5166	1137.44	1258.26	-13120.8						73.4926	9226.8	9226.8	-2021.35
		26.5296	1210.84	1257.96	-13047.1						73.5426	10737	10737	-1619.68
		26.5426	1227.28	1257.65	-13030.4						73.5926	12134.5	12134.5	-1489.53
		26.5556	1247.67	1257.35	-13009.7						73.6426	13491.8	13491.8	-1412.93
		26.5686	1207.44	1257.06	-13049.6						73.6925	13727.5	13727.5	-2298.89
		26.5816	1209.31	1256.77	-13047.5						73.7427	13792.3	13792.3	-3015.13
		26.5946	1182.24	1256.48	-13074.2						73.7926	13815.6	13815.6	-3272.79
		26.6076	1168.88	1256.19	-13087.3						73.8425	13354.1	13354.1	-3442.89
		26.6206	1238.9	1255.91	-13017						73.8924	12894.3	12894.3	-3063.76
		26.6336	1211.92	1255.63	-13043.7						73.9425	12096	12096	-2593.55
		26.6466	1171.22	1255.35	-13084.1						74.0002	10308.8	10308.8	-2615.55
		26.6596	1161.17	1255.08	-13093.9						74.0503	8846.44	8846.44	-2484.26
		26.6726	1173.52	1254.81	-13081.3						74.1005	7362.61	7362.61	-2462.57
		26.6856	1212.57	1254.54	-13042						74.1506	6234.46	6234.46	-2271.06
		26.6986	1249.41	1254.28	-13004.9						74.2002	5238.4	5238.4	-2190.96
		26.7116	1233.01	1254.02	-13021						74.25	4572.84	4572.84	-2013.59
		26.7246	1227.6	1253.77	-13026.2						74.3	3991.89	3991.89	-1969.18
		26.7376	1278.99	1253.52	-12974.5						74.3502	3451.57	3451.57	-2066.42
		26.7506	1239.18	1253.28	-13014.1						74.4002	3163.04	3163.04	-2055.93
		26.7636	1279.83	1253.04	-12973.2						74.4501	2840.4	2840.4	-2183.02
		26.7766	1210.02	1252.8	-13042.8						74.5002	2739.14	2739.14	-2159.05
		26.7896	1231.93	1252.57	-13020.6						74.55	2673.65	2673.65	-2147.05
		26.8026	1214.27	1252.35	-13038.1						74.6003	2583.76	2583.76	-2190.47
		26.8156	1175.46	1252.13	-13076.7						74.6503	2531.96	2531.96	-2218.57
		26.8286	1190.77	1251.92	-13061.1						74.7002	2517.53	2517.53	-2227.98
		26.8416	1143.15	1251.71	-13108.6						74.7502	2544.27	2544.27	-2215.32
		26.8546	1228.23	1251.51	-13023.3						74.8002	2555.69	2555.69	-2241.06
		26.8676	1347.54	1251.31	-12903.8						74.8502	2579.98	2579.98	-2283.75
		26.8806	1222.54	1251.12	-13028.6						74.9002	2689.18	2689.18	-2280.01
		26.8936	1129.53	1250.94	-13121.4						74.9501	2800.19	2800.19	-2323.34
		26.9066	1279.55	1250.76	-12971.2						75.0003	2994.76	2994.76	-2342.51
		26.9196	1214.36	1250.59	-13036.2						75.0502	3309.18	3309.18	-2306.36
		26.9326	1146.94	1250.43	-13103.5						75.1001	3693.85	3693.85	-2267.47
		26.9456	1245.44	1250.28	-13004.8						75.15	4092.49	4092.49	-2275.57
		26.9586	1212.38	1250.13	-13037.8						75.2001	4607.57	4607.57	-2212.99
		26.9716	1216.67	1249.99	-13033.3						75.2502	4998.93	4998.93	-2291.75
		26.9846	1193.17	1249.86	-13056.7						75.3003	5407.43	5407.43	-2331.93
		26.9976	1219.88	1249.74	-13029.9						75.3505	5740.54	5740.54	-2383.66
		27.0106	1216.75	1249.63	-13032.9						75.4006	6157.79	6157.79	-2245.33
		27.0236	1249.04	1249.53	-13000.5						75.4502	6239.34	6239.34	-2304.7
		27.0366	1168.2	1249.44	-13081.2						75.5	6176.22	6176.22	-2356.49
		27.0496	1271.17	1249.36	-12978.2						75.55	6001.68	6001.68	-2364.12
		27.0626	1181.49	1249.3	-13067.8						75.6002	5754.11	5754.11	-2304.05
		27.0756	1244.16	1249.24	-13005.1						75.6502	5472.3	5472.3	-2176.16
		27.0886	1205.6	1249.2	-13043.6						75.7001	5218.57	5218.57	-1967.23
		27.1016	1259.23	1249.17	-12989.9						75.7502	4721.23	4721.23	-1997.17
		27.1146	1233.74	1249.15	-13015.4						75.8	4208.67	4208.67	-2086.67
		27.1276	1254.38	1249.15	-12994.8						75.8503	3836.92	3836.92	-2106.62
		27.1406	1237.56	1249.16	-13011.6						75.9003	3523.64	3523.64	-2166.72
		27.1536	1252.43	1249.19	-12996.8						75.9502	3300.07	3300.07	-2243.41
		27.1666	1190.83	1249.24	-13058.4						76.0002	3280.4	3280.4	-2222.71
		27.1796	1175.08	1249.3	-13074.2						76.0502	3352.14	3352.14	-2209.87
		27.1926	1144	1249.39	-13105.4						76.1002	3488.39	3488.39	-2216.78
		27.2056	1194.12	1249.49	-13055.4						76.1501	3737.87	3737.87	-2171.7
		27.2186	1243.43	1249.61	-13006.2						76.2001	3959.58	3959.58	-2187.18
		27.2316	1272.19	1249.76	-12977.6						76.2503	4100.7	4100.7	-2281.79
		27.2446	1200.13	1249.93	-13049.8						76.3002	4195.07	4195.07	-2382.6
		27.2576	1136.02	1250.12	-13114.1						76.3501	4263.17	4263.17	-2435.76
		27.2706	1221.5	1250.35	-13028.8						76.4	4283.12	4283.12	-2438.33
		27.2836	1258.28	1250.59	-12992.3						76.45	4186.94	4186.94	-2450.53
		27.2966	1149.53	1250.87	-13101.3						76.4849	4098.98	4098.98	-2428.95
		27.3096	1195.01	1251.18	-13056.2						76.535	4044.02	4044.02	-2254.56
		27.3226	1243.6	1251.53	-13007.9						76.5852	3690.63	3690.63	-2338.28
		27.3356	1207.15	1251.91	-13044.8						76.6354	3455.17	3455.17	-2300.26
		27.3486	1187.9	1252.33	-13064.4						76.685	3198.08	3198.08	-2313.18
		27.3616	1196.56	1252.78	-13056.2						76.7348	3039.2	3039.2	-2275.44
		27.3746	1202.98	1253.29	-13050.3						76.7847	2893.82	2893.82	-2288.02
		27.3876	1249.51	1253.84	-13004.3						76.8349	2841.08	2841.08	-2280.93
		27.4006	1245.74	1254.44	-13008.7						76.8849	2918.96	2918.96	-2219.76
		27.4136	1238.01	1255.09	-13017.1						76.9348	2853.95	2853.95	-2375.48
		27.4266	1204.21	1255.81	-13051.6						76.9849	3008.15	3008.15	-2380.01
		27.4396	1256.65	1256.59	-12999.9						77.0347	3283.45	3283.45	-2317.2
		27.4526	1303.8	1257.43	-12953.6						77.085	3643.45	3643.45	-2208.05
		27.4656	1254.02	1258.35	-13004.3						77.135	3916.93	3916.93	-2193.49
		27.4786	1214.05	1259.34	-13045.3						77.185	4007.03	4007.03	-2339.86
		27.4916	1222.41	1260.43	-13038						77.2349	4244.72	4244.72	-2282.95
		27.5046	1260.95	1261.6	-13000.7						77.2849	4239.12	4239.12	-2383.15
		27.5176	1261.51	1262.88	-13001.4						77.335	4230.29	4230.29	-2381.39
		27.5306	1265.75	1264.27	-12998.5						77.3849	4196.69	4196.69	-2299.2
		27.5436	1200.23	1265.78	-13065.6						77.4349	4031.77	4031.77	-2261.66
		27.5566	1151.59	1267.43	-13115.8						77.485	3785.43	3785.43	-2249.15
		27.5696	1205.94	1269.21	-13063.3						77.5349	3454.11	3454.11	-2301
		27.5826	1282.63	1271.16	-12988.5						77.5849	3280.6	3280.6	-2202.28
		27.5956	1286.82	1273.29	-12986.5						77.6348	2923.91	2923.91	-2315.18
		27.6086	1253.06	1275.61	-13022.6						77.6848	2667.58	2667.58	-2367.46
		27.6216	1294.42	1278.14	-12983.7						77.7321	2663.23	2663.23	-2220.12
		27.6346	1322.74	1280.91	-12958.2						77.7822	2493.13	2493.13	-2269.57
		27.6476	1295.02	1283.95	-12988.9						77.8324	2473.2	2473.2	-2204.1
		27.6606	1262.04	1287.29	-13025.3						77.8825	2427.24	2427.24	-2191.81
		27.6736	1195.55	1290.96	-13095.4						77.9321	2328.02	2328.02	-2251.68
		27.6866	1218.78	1295.01	-13076.2						77.9819	2308.66	2308.66	-2242.85
		27.6996	1287	1299.47	-13012.5						78.0319	2339.9	2339.9	-2189.82
		27.7126	1321.05	1304.42	-12983.4						78.0821	2310.56	2310.56	-2200.82
		27.7256	1336.97	1309.91	-12972.9						78.1321	2275.28	2275.28	-2219.94
		27.7386	1306.69	1316.02	-13009.3						78.182	2240.71	2240.71	-2240.04
		27.7516	1262.26	1322.84	-13060.6						78.2321	2272	2272	-2195.9
		27.7646	1263.95	1330.48	-13066.5						78.2819	2181.49	2181.49	-2275.49
		27.7776	1340.44	1339.08	-12998.6						78.3322	2180.7	2180.7	-2267.28
		27.7906	1362.63	1348.78	-12986.2						78.3822	2215.14	2215.14	-2226
		27.8036	1369.16	1359.79	-12990.6						78.4321	2271.83	2271.83	-2164.58
		27.8166	1352.92	1372.33	-13019.4						78.4821	2210.78	2210.78	-2222.97
		27.8296	1286.04	1386.7	-13100.7						78.5321	2174.56	2174.56	-2258.58
		27.8426	1344.2	1403.25	-13059.1						78.5821	2140.91	2140.91	-2293.68
		27.8556	1421.7	1422.45	-13000.8						78.6321	2247.61	2247.61	-2190.43
		27.8686	1362.21	1444.88	-13082.7						78.682	2125.54	2125.54	-2317.87
		27.8816	1382.24	1471.29	-13089						78.7322	2146.8	2146.8	-2303.62
		27.8946	1483.48	1502.66	-13019.2						78.7821	2107.45	2107.45	-2351.04
		27.9076	1477.21	1540.31	-13063.1						78.832	2202.89	2202.89	-2263.99
		27.9206	1472.29	1586.01	-13113.7						78.8819	2187.49	2187.49	-2287.05
		27.9336	1550.16	1642.22	-13092.1						78.932	2267.43	2267.43	-2212.91
		27.9466	1634.16	1712.4	-13078.2						78.9973	2320.58	2320.58	-2162.69
		27.9596	1696.17	1801.57	-13105.4						79.0474	2262.32	2262.32	-2219.45
		27.9726	1795.64	1917.24	-13121.6						79.0976	2371.05	2371.05	-2106.21
		27.9856	1851.02	2071.07	-13220						79.1478	2259.43	2259.43	-2211.25
		27.9986	2185.4	2282.42	-13097						79.1974	2363.98	2363.98	-2099.34
		28.0116	2529.82	2589.01	-13059.2						79.2472	2382.29	2382.29	-2073.85
		28.0246	2989.35	3088.5	-13099.2						79.2971	2343.27	2343.27	-2106.8
		28.0376	4165.83	4079.3	-12913.5						79.3473	2240.88	2240.88	-2204.85
		28.0506	6630.49	6385.26	-12754.8						79.3973	2393.73	2393.73	-2050
		28.0636	11907.3	11760.1	-12852.9						79.4472	2279.84	2279.84	-2164.6
		28.0766	22130.2	22698.4	-13568.2						79.4973	2232.84	2232.84	-2215.63
		28.0896	38662.2	40196.9	-14534.7						79.5471	2368.7	2368.7	-2087.91
		28.1026	58108.6	58813.9	-13705.3						79.5974	2290.14	2290.14	-2180.12
		28.1156	67994.6	65131.5	-10136.9						79.6474	2310.02	2310.02	-2180.83
		28.1286	54597.3	51385.9	-9788.53						79.6973	2366.82	2366.82	-2153.41
		28.1416	28595.1	29506.6	-13911.5						79.7473	2402.11	2402.11	-2158.07
		28.1546	12748.6	13869.3	-14120.7						79.7973	2406.01	2406.01	-2205.74
		28.1676	6038.36	6741.28	-13702.9						79.8474	2476.93	2476.93	-2197.85
		28.1806	3961.84	4185.4	-13223.6						79.8973	2588.72	2588.72	-2158.52
		28.1936	2909.84	3200.49	-13290.6						79.9473	2634.64	2634.64	-2191.13
		28.2066	2617.08	2684.53	-13067.4						79.9974	2774.87	2774.87	-2130.58
		28.2196	2298.61	2352.44	-13053.8						80.0473	2730.93	2730.93	-2249.04
		28.2326	2278.41	2121	-12842.6						80.0972	2821.09	2821.09	-2224.37
		28.2456	2014.59	1952.89	-12938.3						80.1471	2821.71	2821.71	-2279.51
		28.2586	1983.5	1826.96	-12843.5						80.1972	2808.45	2808.45	-2343.95
		28.2716	1779.02	1730.2	-12951.2						80.2366	3180.55	3180.55	-2014.82
		28.2846	1629.8	1654.25	-13024.4						80.2867	3204.74	3204.74	-2060.81
		28.2976	1509.77	1593.54	-13083.8						80.3369	3401	3401	-1961.29
		28.3106	1505.48	1544.23	-13038.7						80.3871	3577.61	3577.61	-1913.07
		28.3236	1552.72	1503.63	-12950.9						80.4366	3814.55	3814.55	-1830.61
		28.3366	1488.43	1469.79	-12981.4						80.4864	4005.09	4005.09	-1809.54
		28.3496	1532	1441.28	-12909.3						80.5364	4297.59	4297.59	-1679.17
		28.3626	1482.52	1417.04	-12934.5						80.5866	4387.32	4387.32	-1716.4
		28.3756	1391.86	1396.23	-13004.4						80.6366	4362.31	4362.31	-1804.29
		28.3886	1378.17	1378.24	-13000.1						80.6865	4498.28	4498.28	-1649.55
		28.4016	1347.29	1362.57	-13015.3						80.7366	4444.38	4444.38	-1601.1
		28.4146	1340.31	1348.83	-13008.5						80.7864	4324.61	4324.61	-1551.22
		28.4276	1328.73	1336.71	-13008						80.8367	3907.39	3907.39	-1754.67
		28.4406	1376.38	1325.96	-12949.6						80.8867	3732.33	3732.33	-1702.56
		28.4536	1370.81	1316.39	-12945.6						80.9366	3406.85	3406.85	-1809.71
		28.4666	1335.42	1307.81	-12972.4						80.9866	3164.64	3164.64	-1857.89
		28.4796	1258.18	1300.09	-13041.9						81.0366	2907.06	2907.06	-1954.51
		28.4926	1287.41	1293.11	-13005.7						81.0867	2784.01	2784.01	-1952.18
		28.5056	1274.4	1286.79	-13012.4						81.1366	2615.46	2615.46	-2028.53
		28.5186	1305.09	1281.03	-12975.9						81.1865	2581.58	2581.58	-1997.59
		28.5316	1344.44	1275.78	-12931.3						81.2367	2409.58	2409.58	-2125.79
		28.5446	1385.74	1270.96	-12885.2						81.2866	2396.36	2396.36	-2110.63
		28.5576	1370.15	1266.53	-12896.4						81.3365	2423.39	2423.39	-2065.43
		28.5706	1246.35	1262.45	-13016.1						81.3864	2447.34	2447.34	-2029.92
		28.5836	1286.05	1258.67	-12972.6						81.4365	2276.98	2276.98	-2192.84
		28.5966	1288.65	1255.17	-12966.5						81.4749	2405.98	2405.98	-2060.05
		28.6096	1326.07	1251.92	-12925.9						81.525	2467.54	2467.54	-1994.91
		28.6226	1277.45	1248.89	-12971.4						81.5751	2511.68	2511.68	-1948.39
		28.6356	1193.25	1246.07	-13052.8						81.6253	2540.23	2540.23	-1918.33
		28.6486	1255.6	1243.42	-12987.8						81.6749	2424.51	2424.51	-2033.23
		28.6616	1284.58	1240.94	-12956.4						81.7247	2492.88	2492.88	-1964.58
		28.6746	1284.51	1238.61	-12954.1						81.7747	2482.67	2482.67	-1975.03
		28.6876	1300.32	1236.42	-12936.1						81.8249	2477.75	2477.75	-1980.7
		28.7006	1262.11	1234.35	-12972.2						81.8749	2521.05	2521.05	-1938.6
		28.7136	1243.12	1232.39	-12989.3						81.9248	2512.94	2512.94	-1948.43
		28.7266	1321.74	1230.54	-12908.8						81.9749	2501.67	2501.67	-1961.97
		28.7396	1323.12	1228.79	-12905.7						82.0247	2540.16	2540.16	-1926.35
		28.7526	1239.42	1227.12	-12987.7						82.075	2447.6	2447.6	-2022.6
		28.7656	1214.83	1225.54	-13010.7						82.125	2475.16	2475.16	-1999.75
		28.7786	1242.21	1224.03	-12981.8						82.1749	2424.78	2424.78	-2056.38
		28.7916	1289.77	1222.59	-12932.8						82.2249	2514.2	2514.2	-1975.6
		28.8046	1281.91	1221.21	-12939.3						82.2749	2448.36	2448.36	-2053.87
		28.8176	1315.55	1219.9	-12904.3						82.3249	2476.22	2476.22	-2044.49
		28.8306	1323.03	1218.63	-12895.6						82.3748	2436.65	2436.65	-2111.79
		28.8436	1339.4	1217.43	-12878						82.4248	2539.51	2539.51	-2050.51
		28.8566	1300.87	1216.45	-12915.6						82.475	2702.64	2702.64	-1948.65
		28.8696	1331.11	1216.17	-12885.1						82.5249	2673.1	2673.1	-2064.77
		28.8826	1330.14	1217.62	-12887.5						82.5748	2867.59	2867.59	-1988.21
		28.8956	1352.48	1221.78	-12869.3						82.6247	2986.42	2986.42	-2022.02
		28.9086	1376.06	1224.1	-12848						82.6747	3162.71	3162.71	-2033.08
		28.9216	1302.96	1223.32	-12920.4						82.7375	3447.33	3447.33	-2022.23
		28.9346	1291.62	1222.58	-12931						82.7876	3693.07	3693.07	-2003.59
		28.9476	1322.01	1221.87	-12899.9						82.8378	3934.18	3934.18	-1974.45
		28.9606	1309.21	1221.19	-12912						82.8879	3832.89	3832.89	-2244.98
		28.9736	1299.06	1220.54	-12921.5						82.9375	4060	4060	-2118.42
		28.9866	1293.85	1219.93	-12926.1						82.9873	4140.89	4140.89	-2054.7
		28.9996	1252.76	1219.34	-12966.6						83.0373	3979.62	3979.62	-2145.35
		29.0126	1251.57	1218.78	-12967.2						83.0875	3883.27	3883.27	-2094.7
		29.0256	1283.11	1218.25	-12935.1						83.1375	3670.42	3670.42	-2110.36
		29.0386	1287.59	1217.74	-12930.1						83.1874	3475.14	3475.14	-2087.49
		29.0516	1320.13	1217.25	-12897.1						83.2375	3352.09	3352.09	-1996.22
		29.0646	1295.36	1216.79	-12921.4						83.2873	3120.13	3120.13	-2039.71
		29.0776	1247.99	1216.36	-12968.4						83.3376	3052.79	3052.79	-1954.59
		29.0906	1305.34	1215.94	-12910.6						83.3876	2895.15	2895.15	-2005.56
		29.1036	1322.62	1215.55	-12892.9						83.4375	2812.1	2812.1	-2030.15
		29.1166	1292.44	1215.18	-12922.7						83.4875	2741.86	2741.86	-2092.33
		29.1296	1337.5	1214.83	-12877.3						83.5375	2829.93	2829.93	-2049.74
		29.1426	1350.4	1214.49	-12864.1						83.5875	2865.62	2865.62	-2117.2
		29.1556	1316.47	1214.18	-12897.7						83.6375	2954.39	2954.39	-2192.81
		29.1686	1303.6	1213.89	-12910.3						83.6874	3182.52	3182.52	-2192.61
		29.1816	1323.44	1213.62	-12890.2						83.7376	3676.98	3676.98	-1986.16
		29.1946	1385.78	1213.36	-12827.6						83.7875	3980.22	3980.22	-2014.49
		29.2076	1309.04	1213.13	-12904.1						83.8374	4423.09	4423.09	-1922.83
		29.2206	1320.64	1212.91	-12892.3						83.8873	4722.91	4722.91	-1955.97
		29.2336	1326.05	1212.71	-12886.7						83.9374	4780.65	4780.65	-2166.49
		29.2466	1364.04	1212.53	-12848.5						84.0033	5051.31	5051.31	-2057.65
		29.2596	1322.76	1212.37	-12889.6						84.0534	4975.28	4975.28	-2100.21
		29.2726	1279.75	1212.23	-12932.5						84.1036	5040.99	5040.99	-1861.88
		29.2856	1277.69	1212.1	-12934.4						84.1537	4733	4733	-1891.94
		29.2986	1328.62	1212	-12883.4						84.2033	4423.16	4423.16	-1869.91
		29.3116	1330.09	1211.91	-12881.8						84.2531	4098.24	4098.24	-1848.73
		29.3246	1299.8	1211.84	-12912						84.3031	3776.79	3776.79	-1846.74
		29.3376	1338.54	1211.79	-12873.2						84.3533	3462.69	3462.69	-1884.28
		29.3506	1334.01	1211.75	-12877.7						84.4033	3242.12	3242.12	-1890.36
		29.3636	1336.72	1211.74	-12875						84.4532	3230.5	3230.5	-1751.95
		29.3766	1327.88	1211.75	-12883.9						84.5033	3178.33	3178.33	-1714.69
		29.3896	1282.19	1211.78	-12929.6						84.5531	3177.27	3177.27	-1680.89
		29.4026	1380.39	1211.82	-12831.4						84.6034	3043.67	3043.67	-1825.79
		29.4156	1424.19	1211.89	-12787.7						84.6534	3215.08	3215.08	-1702.61
		29.4286	1254.94	1211.98	-12957						84.7033	3406.06	3406.06	-1586.72
		29.4416	1272.84	1212.09	-12939.2						84.7533	3465.99	3465.99	-1617.64
		29.4546	1256.44	1212.22	-12955.8						84.8033	3462.52	3462.52	-1714.61
		29.4676	1311.37	1212.38	-12901						84.8533	3510.49	3510.49	-1748.22
		29.4806	1353.19	1212.56	-12859.4						84.9032	3706.08	3706.08	-1608.63
		29.4936	1280.35	1212.76	-12932.4						84.9532	3702.58	3702.58	-1634.24
		29.5066	1338.01	1212.99	-12875						85.0034	3586.26	3586.26	-1738.54
		29.5196	1330.76	1213.24	-12882.5						85.0533	3446.5	3446.5	-1840.47
		29.5326	1275.23	1213.52	-12938.3						85.1032	3455.27	3455.27	-1780.18
		29.5456	1321.93	1213.83	-12891.9						85.1531	3284.56	3284.56	-1897.76
		29.5586	1298.32	1214.17	-12915.9						85.2031	3304.01	3304.01	-1833.38
		29.5716	1278.68	1214.54	-12935.9						85.2542	3307.03	3307.03	-1800.92
		29.5846	1294.4	1214.93	-12920.5						85.3043	3255.93	3255.93	-1844.14
		29.5976	1395.39	1215.36	-12820						85.3545	3157.22	3157.22	-1956.8
		29.6106	1300.67	1215.83	-12915.2						85.4046	3194.1	3194.1	-1952.44
		29.6236	1266.01	1216.33	-12950.3						85.4542	3235.06	3235.06	-1954.86
		29.6366	1266.77	1216.86	-12950.1						85.504	3201.73	3201.73	-2033.71
		29.6496	1310.04	1217.43	-12907.4						85.554	3288.67	3288.67	-1985.24
		29.6626	1314	1218.05	-12904						85.6042	3167.55	3167.55	-2132.05
		29.6756	1272.53	1218.7	-12946.2						85.6542	3383.75	3383.75	-1927.99
		29.6886	1301.34	1219.4	-12918.1						85.7041	3324.36	3324.36	-1989.05
		29.7016	1292.33	1220.15	-12927.8						85.7542	3259.45	3259.45	-2047.93
		29.7146	1257.34	1220.94	-12963.6						85.804	3259.06	3259.06	-2034.7
		29.7276	1386.81	1221.78	-12835						85.8543	3054.5	3054.5	-2215.12
		29.7406	1388.38	1222.68	-12834.3						85.9043	3239.71	3239.71	-1992.69
		29.7536	1350.89	1223.64	-12872.7						85.9542	3089.37	3089.37	-2093.98
		29.7666	1313.12	1224.65	-12911.5						86.0042	3089.17	3089.17	-2040.13
		29.7796	1331.8	1225.73	-12893.9						86.0542	3050.55	3050.55	-2031.97
		29.7926	1346.58	1226.87	-12880.3						86.1042	3064.84	3064.84	-1991.74
		29.8056	1356.89	1228.09	-12871.2						86.1542	2999.8	2999.8	-2064.48
		29.8186	1430.04	1229.38	-12799.3						86.2041	3065.03	3065.03	-2050.44
		29.8316	1351.43	1230.75	-12879.3						86.2543	3128.21	3128.21	-2087.26
		29.8446	1365.48	1232.21	-12866.7						86.3042	3356.05	3356.05	-2005.31
		29.8576	1349.64	1233.74	-12884.1						86.3541	3544.01	3544.01	-1999.14
		29.8706	1322.53	1235.26	-12912.7						86.404	3768.9	3768.9	-1972.39
		29.8836	1268.28	1236.64	-12968.4						86.4541	3931.51	3931.51	-1997.38
		29.8966	1289.13	1237.55	-12948.4						86.4857	4050.08	4050.08	-1983.64
		29.9096	1355.87	1239.06	-12883.2						86.5359	3962.92	3962.92	-2173.57
		29.9226	1331.65	1238.95	-12907.3						86.586	4004.71	4004.71	-2146.28
		29.9356	1328.32	1241.24	-12912.9						86.6362	3933.44	3933.44	-2139.1
		29.9486	1367.41	1243.67	-12876.3						86.6858	3831.32	3831.32	-2089.09
		29.9616	1302.62	1246.26	-12943.6						86.7356	3865.65	3865.65	-1855.61
		29.9746	1304.12	1249.01	-12944.9						86.7856	3393.63	3393.63	-2112.02
		29.9876	1382.45	1251.95	-12869.5						86.8358	3488.05	3488.05	-1810.54
		30.0006	1423.76	1255.07	-12831.3						86.8858	3276.24	3276.24	-1842.65
		30.0136	1327.88	1258.41	-12930.5						86.9356	3021.46	3021.46	-1953.27
		30.0266	1338.94	1261.97	-12923						86.9857	2986.81	2986.81	-1880.16
		30.0396	1352.33	1265.78	-12913.4						87.0355	2773.66	2773.66	-2019.67
		30.0526	1390.6	1269.86	-12879.3						87.0859	2923.5	2923.5	-1823.59
		30.0656	1368	1274.23	-12906.2						87.1359	2812.35	2812.35	-1910.29
		30.0786	1354.09	1278.92	-12924.8						87.1858	2792.87	2792.87	-1921.29
		30.0916	1424.35	1283.96	-12859.6						87.2357	2844.99	2844.99	-1872.77
		30.1046	1401.24	1289.38	-12888.1						87.2858	2778.46	2778.46	-1953.19
		30.1176	1479.94	1295.23	-12815.3						87.3358	2875.26	2875.26	-1881.1
		30.1306	1471.42	1301.53	-12830.1						87.3857	2900.22	2900.22	-1894.93
		30.1436	1398.71	1308.35	-12909.6						87.4357	2892.7	2892.7	-1962.45
		30.1566	1437.57	1315.74	-12878.2						87.4858	3020.24	3020.24	-1928.4
		30.1696	1482.56	1323.76	-12841.2						87.5357	2993.35	2993.35	-2099.29
		30.1826	1451.97	1332.47	-12880.5						87.5857	3251.77	3251.77	-2059.86
		30.1956	1471.72	1341.97	-12870.2						87.6356	3450.97	3450.97	-2183.3
		30.2086	1493.88	1352.34	-12858.5						87.6856	3905	3905	-2186.95
		30.2216	1453.76	1363.69	-12909.9						87.7304	4426.19	4426.19	-2209.61
		30.2346	1482.76	1376.16	-12893.4						87.7805	5394.64	5394.64	-2009.62
		30.2476	1567.88	1389.87	-12822						87.8307	6510.93	6510.93	-1821.84
		30.2606	1657.19	1405.01	-12747.8						87.8809	7597.46	7597.46	-1779.25
		30.2736	1690.2	1421.77	-12731.6						87.9305	8607.74	8607.74	-1834.13
		30.2866	1692.6	1440.39	-12747.8						87.9803	9439.62	9439.62	-1993.56
		30.2996	1725.44	1461.15	-12735.7						88.0302	10312.8	10312.8	-1906.93
		30.3126	1693.88	1484.4	-12790.5						88.0804	10824.5	10824.5	-1866.2
		30.3256	1567.35	1510.52	-12943.2						88.1304	10925.4	10925.4	-1858.19
		30.3386	1593.94	1540.02	-12946.1						88.1803	10340.1	10340.1	-2158.6
		30.3516	1726.88	1573.5	-12846.6						88.2304	9795.13	9795.13	-2076.97
		30.3646	1683.38	1611.71	-12928.3						88.2802	8999	8999	-1992.78
		30.3776	1636.02	1655.55	-13019.5						88.3306	8044.4	8044.4	-1909.96
		30.3906	1711.55	1706.21	-12994.7						88.3805	7249.52	7249.52	-1649.63
		30.4036	1777.83	1765.14	-12987.3						88.4304	6339.57	6339.57	-1577.99
		30.4166	1824.71	1834.27	-13009.6						88.4804	5389.99	5389.99	-1678.62
		30.4296	1854.12	1916.05	-13061.9						88.5305	4831.64	4831.64	-1548.82
		30.4426	1868.17	2013.78	-13145.6						88.5805	4189.05	4189.05	-1664.95
		30.4556	1985.33	2131.88	-13146.5						88.6304	3720.41	3720.41	-1751.63
		30.4686	2144.84	2276.4	-13131.6						88.6804	3456.73	3456.73	-1749.29
		30.4816	2329.47	2455.85	-13126.4						88.7305	3351.12	3351.12	-1675.88
		30.4946	2630.19	2682.43	-13052.2						88.7804	3088.15	3088.15	-1822.04
		30.5076	2918.82	2974.2	-13055.4						88.8303	2939.63	2939.63	-1894.53
		30.5206	3173.9	3358.8	-13184.9						88.8803	2857.94	2857.94	-1926.17
		30.5336	3574.13	3880.41	-13306.3						88.9303	2814.55	2814.55	-1935.66
		30.5466	4480.44	4616	-13135.6						88.9948	2743.98	2743.98	-1977.21
		30.5596	5878.26	5731.29	-12853						89.0449	2656.08	2656.08	-2049.33
		30.5726	8493.88	7707.22	-12213.3						89.0951	2698.9	2698.9	-1994.86
		30.5856	13932.3	12052.6	-11120.3						89.1452	2625.6	2625.6	-2059.87
		30.5986	25237.7	22660.6	-10422.9						89.1948	2640.98	2640.98	-2039.13
		30.6116	48005.6	46340.3	-11334.7						89.2446	2565.38	2565.38	-2112.08
		30.6246	87052.7	88101.1	-14048.4						89.2946	2621.75	2621.75	-2056.03
		30.6376	135826	138385	-15559						89.3448	2607.72	2607.72	-2073.96
		30.6506	166644	165018	-11374.8						89.3948	2619.64	2619.64	-2070.51
		30.6636	145533	140257	-7723.84						89.4447	2656.4	2656.4	-2048.29
		30.6766	85342.8	84259.8	-11917						89.4948	2656.36	2656.36	-2071.13
		30.6896	38256.1	39447	-14190.9						89.5446	2676.05	2676.05	-2084.58
		30.7026	17569.4	17857.5	-13288						89.5949	2727.76	2727.76	-2079.36
		30.7156	9613.43	9954.49	-13341.1						89.6449	2851.02	2851.02	-2016.93
		30.7286	6657.3	6948.64	-13291.3						89.6948	2928.24	2928.24	-2015.85
		30.7416	5314.85	5407.79	-13092.9						89.7448	2983.52	2983.52	-2051.92
		30.7546	4645.42	4429.69	-12784.3						89.7948	3168.5	3168.5	-1972.59
		30.7676	4116.38	3754.4	-12638						89.8448	3183.07	3183.07	-2077.71
		30.7806	3507.59	3267.59	-12760						89.8948	3242.04	3242.04	-2154.94
		30.7936	3155.96	2905.25	-12749.3						89.9447	3316.44	3316.44	-2242.83
		30.8066	2781	2628.4	-12847.4						89.9949	3645.26	3645.26	-2122.11
		30.8196	2482.92	2412.19	-12929.3						90.0448	3866.48	3866.48	-2180.8
		30.8326	2295.03	2240.22	-12945.2						90.0947	4347.63	4347.63	-2081.08
		30.8456	2212.34	2101.31	-12889						90.1446	4777.4	4777.4	-2151.48
		30.8586	2156.83	1987.38	-12830.5						90.1947	5608.72	5608.72	-1937.53
		30.8716	2134.31	1892.57	-12758.3						90.2501	6066.81	6066.81	-2259.95
		30.8846	2002.1	1812.99	-12810.9						90.3002	6893.86	6893.86	-2152.13
		30.8976	1838.57	1745.52	-12907						90.3504	7223.34	7223.34	-2459.82
		30.9106	1985.56	1687.83	-12702.3						90.4005	7410.29	7410.29	-2724.89
		30.9236	1974.47	1638.11	-12663.6						90.4501	7612.45	7612.45	-2717.2
		30.9366	1931.66	1594.96	-12663.3						90.4999	7966.09	7966.09	-2298.15
		30.9496	1916.71	1557.25	-12640.5						90.5499	7679.9	7679.9	-2306.59
		30.9626	1831.54	1524.12	-12692.6						90.6001	7303.87	7303.87	-2263.94
		30.9756	1742.43	1494.83	-12752.4						90.6501	6948.57	6948.57	-2124.79
		30.9886	1651.35	1468.83	-12817.5						90.7	6368.86	6368.86	-2170.82
		31.0016	1570.02	1445.63	-12875.6						90.7501	5862.35	5862.35	-2121.92
		31.0146	1568.01	1424.84	-12856.8						90.7999	5489.66	5489.66	-1943.99
		31.0276	1565.87	1406.13	-12840.3						90.8502	4970.4	4970.4	-1934.99
		31.0406	1488.47	1389.24	-12900.8						90.9002	4604.31	4604.31	-1829.94
		31.0536	1648.7	1373.93	-12725.2						90.9501	4131.59	4131.59	-1904.99
		31.0666	1695.19	1360.02	-12664.8						91.0001	3805.31	3805.31	-1917.91
		31.0796	1599.1	1347.33	-12748.2						91.0501	3535.48	3535.48	-1965.52
		31.0926	1691.48	1335.72	-12644.2						91.1001	3432.13	3432.13	-1941.1
		31.1056	1655.42	1325.07	-12669.7						91.1501	3340.01	3340.01	-2000.53
		31.1186	1541.9	1315.28	-12773.4						91.2001	3407.48	3407.48	-1993.72
		31.1316	1585.84	1306.26	-12720.4						91.2502	3458.96	3458.96	-2092.19
		31.1446	1507.38	1297.92	-12790.5						91.3001	3926.25	3926.25	-1852.18
		31.1576	1517.99	1290.2	-12772.2						91.35	4208.07	4208.07	-1856.25
		31.1706	1523.7	1283.03	-12759.3						91.3999	4520.11	4520.11	-1857.12
		31.1836	1423.62	1276.37	-12852.8						91.45	4685.85	4685.85	-1988.48
		31.1966	1455.26	1270.17	-12814.9						91.5062	4876.76	4876.76	-2043.44
		31.2096	1413.74	1264.38	-12850.6						91.5563	4955.47	4955.47	-2054.32
		31.2226	1502.06	1258.97	-12756.9						91.6065	4915.7	4915.7	-2034.2
		31.2356	1457.48	1253.9	-12796.4						91.6567	4619.13	4619.13	-2132.89
		31.2486	1413.25	1249.15	-12835.9						91.7063	4390.58	4390.58	-2070.9
		31.2616	1376.48	1244.68	-12868.2						91.7561	4226.1	4226.1	-1899.21
		31.2746	1387.96	1240.49	-12852.5						91.806	3742.66	3742.66	-2046.71
		31.2876	1383.41	1236.53	-12853.1						91.8563	3489.48	3489.48	-1997.12
		31.3006	1343.94	1232.8	-12888.9						91.9062	3264.41	3264.41	-1973.88
		31.3136	1361.5	1229.28	-12867.8						91.9561	3138.54	3138.54	-1910.75
		31.3266	1308	1225.94	-12917.9						92.0062	2902.87	2902.87	-2012.65
		31.3396	1327.06	1222.79	-12895.7						92.056	2928.02	2928.02	-1902.64
		31.3526	1435.99	1219.83	-12783.8						92.1064	2709.68	2709.68	-2075.68
		31.3656	1400.06	1217.3	-12817.2						92.1563	2726.61	2726.61	-2047.79
		31.3786	1322.62	1215.83	-12893.2						92.2062	2614.69	2614.69	-2179.56
		31.3916	1285.74	1216.39	-12930.7						92.2562	2734.92	2734.92	-2109.56
		31.4046	1336.78	1218.32	-12881.5						92.3063	2825.64	2825.64	-2099.94
		31.4176	1321.27	1216.13	-12894.9						92.3563	2977.14	2977.14	-2059.3
		31.4306	1396.51	1214.06	-12817.5						92.4062	3116.44	3116.44	-2055.14
		31.4436	1346.63	1212.09	-12865.5						92.4562	3150.67	3150.67	-2169.72
		31.4566	1383.5	1210.22	-12826.7						92.5063	3379.52	3379.52	-2085.96
		31.4696	1390.55	1208.44	-12817.9						92.5562	3438.71	3438.71	-2143.43
		31.4826	1360.01	1206.75	-12846.7						92.6062	3363.45	3363.45	-2283.32
		31.4956	1403.1	1205.14	-12802						92.6561	3378.63	3378.63	-2264.37
		31.5086	1384.93	1203.61	-12818.7						92.7061	3394.87	3394.87	-2175.83
		31.5216	1298.77	1202.15	-12903.4						92.7562	3294.61	3294.61	-2151.11
		31.5346	1241.81	1200.76	-12959						92.8063	3212.5	3212.5	-2079.93
		31.5476	1274.95	1199.44	-12924.5						92.8565	3071.54	3071.54	-2062.19
		31.5606	1342.55	1198.18	-12855.6						92.9067	2885.77	2885.77	-2101.64
		31.5736	1332.45	1196.99	-12864.5						92.9563	2953.67	2953.67	-1911.6
		31.5866	1280.85	1195.85	-12915						93.0061	2766.06	2766.06	-2002.77
		31.5996	1274.47	1194.76	-12920.3						93.056	2771.8	2771.8	-1925.69
		31.6126	1319.61	1193.73	-12874.1						93.1062	2678.11	2678.11	-1969.32
		31.6256	1314.07	1192.75	-12878.7						93.1562	2717.57	2717.57	-1896.5
		31.6386	1282.86	1191.82	-12909						93.2061	2603.23	2603.23	-1989.02
		31.6516	1303.43	1190.94	-12887.5						93.2562	2625.5	2625.5	-1952.44
		31.6646	1304.87	1190.1	-12885.2						93.306	2690.22	2690.22	-1878.18
		31.6776	1331.37	1189.31	-12857.9						93.3564	2551.01	2551.01	-2010.73
		31.6906	1393.5	1188.56	-12795.1						93.4063	2614.09	2614.09	-1942.7
		31.7036	1437.27	1187.85	-12750.6						93.4562	2526.57	2526.57	-2026.4
		31.7166	1549.37	1187.18	-12637.8						93.5062	2568.9	2568.9	-1980.97
		31.7296	1704.07	1186.55	-12482.5						93.5563	2660.96	2660.96	-1886.33
		31.7426	1795.69	1185.96	-12390.3						93.6063	2565.54	2565.54	-1979.59
		31.7556	1786.41	1185.41	-12399						93.6562	2532.26	2532.26	-2011.06
		31.7686	1635.61	1184.89	-12549.3						93.7062	2429.3	2429.3	-2112.51
		31.7816	1484.97	1184.42	-12699.4						93.7563	2538.06	2538.06	-2002.5
		31.7946	1425.21	1183.97	-12758.8						93.8062	2488.31	2488.31	-2051.25
		31.8076	1319.04	1183.57	-12864.5						93.8561	2428.27	2428.27	-2110.49
		31.8206	1323.14	1183.2	-12860.1						93.9061	2539.03	2539.03	-1999.13
		31.8336	1320.23	1182.86	-12862.6						93.9561	2459.5	2459.5	-2078.25
		31.8466	1239.14	1182.57	-12943.4						94.0001	2550.01	2550.01	-1987.53
		31.8596	1298.83	1182.3	-12883.5						94.0502	2470.24	2470.24	-2067.21
		31.8726	1304.89	1182.08	-12877.2						94.1004	2387.76	2387.76	-2149.78
		31.8856	1263.42	1181.89	-12918.5						94.1505	2576.33	2576.33	-1961.47
		31.8986	1291.71	1181.73	-12890						94.2001	2405.11	2405.11	-2133.12
		31.9116	1324.95	1181.62	-12856.7						94.2499	2477.73	2477.73	-2061.11
		31.9246	1303.88	1181.54	-12877.7						94.2999	2490.3	2490.3	-2049.35
		31.9376	1282.01	1181.5	-12899.5						94.3501	2539.25	2539.25	-2001.43
		31.9506	1303.61	1181.5	-12877.9						94.4001	2580.27	2580.27	-1961.66
		31.9636	1342.92	1181.54	-12838.6						94.45	2421.13	2421.13	-2122.34
		31.9766	1277.43	1181.62	-12904.2						94.5001	2478.04	2478.04	-2067.3
		31.9896	1333.52	1181.75	-12848.2						94.5499	2582.66	2582.66	-1964.99
		32.0026	1376.35	1182.06	-12805.7						94.6002	2463.75	2463.75	-2086.84
		32.0156	1385.61	1183.29	-12797.7						94.6502	2470.15	2470.15	-2084.25
		32.0286	1375.2	1187.2	-12812						94.7001	2565.47	2565.47	-1994.04
		32.0416	1338.01	1195.58	-12857.6						94.7501	2559.87	2559.87	-2006.68
		32.0546	1345.56	1201.73	-12856.2						94.8001	2529.27	2529.27	-2047.03
		32.0676	1381.04	1202.45	-12821.4						94.8501	2524.91	2524.91	-2064.82
		32.0806	1370.85	1203.25	-12832.4						94.9	2493.75	2493.75	-2114.05
		32.0936	1344.85	1204.12	-12859.3						94.95	2555.9	2555.9	-2075.69
		32.1066	1356.73	1205.06	-12848.3						95.0002	2592.53	2592.53	-2069.61
		32.1196	1323.72	1206.09	-12882.4						95.0501	2626.95	2626.95	-2073.31
		32.1326	1339.15	1207.22	-12868.1						95.1	2734.34	2734.34	-2012.98
		32.1456	1362.58	1208.44	-12845.9						95.1499	2722.93	2722.93	-2081.92
		32.1586	1336.89	1209.76	-12872.9						95.2	2781.31	2781.31	-2094.02
		32.1716	1219.88	1211.2	-12991.3						95.2444	2955.5	2955.5	-1994.98
		32.1846	1348.24	1212.77	-12864.5						95.2945	3032.7	3032.7	-2021.47
		32.1976	1299.63	1214.48	-12914.8						95.3447	3217.55	3217.55	-1961.39
		32.2106	1288.53	1216.34	-12927.8						95.3948	3360.03	3360.03	-1961.16
		32.2236	1197.45	1218.37	-13020.9						95.4444	3555.1	3555.1	-1913.2
		32.2366	1361.38	1220.6	-12859.2						95.4942	3722.76	3722.76	-1881.54
		32.2496	1283.92	1223.05	-12939.1						95.5442	3880.34	3880.34	-1825
		32.2626	1280.04	1225.74	-12945.7						95.5944	3990.27	3990.27	-1759.82
		32.2756	1282.07	1228.72	-12946.6						95.6444	3993.03	3993.03	-1737.11
		32.2886	1299.89	1232.02	-12932.1						95.6942	3943.75	3943.75	-1711.35
		32.3016	1313.78	1235.7	-12921.9						95.7444	3838.11	3838.11	-1706.48
		32.3146	1315.96	1239.83	-12923.9						95.7942	3677.56	3677.56	-1743.61
		32.3276	1398.87	1244.5	-12845.6						95.8445	3478.13	3478.13	-1820.08
		32.3406	1344.8	1249.8	-12905						95.8945	3436.69	3436.69	-1748.82
		32.3536	1255.2	1255.88	-13000.7						95.9444	3255.02	3255.02	-1829.42
		32.3666	1405.01	1262.92	-12857.9						95.9944	3119.42	3119.42	-1875.64
		32.3796	1286.68	1271.01	-12984.3						96.0444	3078.75	3078.75	-1839.66
		32.3926	1286.98	1280.04	-12993.1						96.0944	2946.03	2946.03	-1910.53
		32.4056	1412.76	1289.54	-12876.8						96.1444	2949.17	2949.17	-1862.71
		32.4186	1381.31	1302.04	-12920.7						96.1943	2811.7	2811.7	-1974.39
		32.4316	1365.4	1313.64	-12948.2						96.2445	2773.5	2773.5	-2006.69
		32.4446	1468.92	1336.89	-12868						96.2944	2829.07	2829.07	-1964.54
		32.4576	1432.15	1367.5	-12935.3						96.3443	2904.76	2904.76	-1918.68
		32.4706	1504.32	1409.33	-12905						96.3942	3058.32	3058.32	-1806.01
		32.4836	1480.43	1470.02	-12989.6						96.4442	3187.06	3187.06	-1721.27
		32.4966	1675.91	1569.84	-12893.9						96.4792	3245.63	3245.63	-1688.69
		32.5096	1847.91	1772.78	-12924.9						96.5293	3303.58	3303.58	-1656.34
		32.5226	2315.81	2258.31	-12942.5						96.5795	3321.78	3321.78	-1642.02
		32.5356	3339.62	3383.32	-13043.7						96.6297	3174.88	3174.88	-1768.79
		32.5486	5331.25	5498.51	-13167.3						96.6793	3268.19	3268.19	-1636.35
		32.5616	7734.1	8271.87	-13537.8						96.7291	3140.21	3140.21	-1713.81
		32.5746	10000.5	10073.7	-13073.2						96.779	3071.86	3071.86	-1728.59
		32.5876	8997.28	9126.21	-13128.9						96.8293	2935.31	2935.31	-1815.15
		32.6006	5998.92	6115.62	-13116.7						96.8792	2836.21	2836.21	-1872.49
		32.6136	3553.34	3540.47	-12987.1						96.9291	2824.82	2824.82	-1851.94
		32.6266	2226.14	2268.76	-13042.6						96.9792	2799.55	2799.55	-1854.79
		32.6396	1872.59	1801.31	-12928.7						97.029	2827.03	2827.03	-1813.55
		32.6526	1669.48	1627.77	-12958.3						97.0794	2711.3	2711.3	-1921.93
		32.6656	1544.99	1543.29	-12998.3						97.1293	2634.85	2634.85	-1996.34
		32.6786	1476.11	1493.38	-13017.3						97.1792	2753.76	2753.76	-1879.06
		32.6916	1523.19	1462.32	-12939.1						97.2292	2704.05	2704.05	-1933.22
		32.7046	1518.88	1443.27	-12924.4						97.2793	2697.42	2697.42	-1946.7
		32.7176	1488.7	1432.47	-12943.8						97.3293	2703.14	2703.14	-1950.18
		32.7306	1408.56	1427.69	-13019.1						97.3792	2773.7	2773.7	-1891.48
		32.7436	1469.48	1427.58	-12958.1						97.4292	2767.15	2767.15	-1913.35
		32.7566	1470.59	1431.3	-12960.7						97.4793	2721.06	2721.06	-1979.62
		32.7696	1441.26	1438.37	-12997.1						97.5292	2763.4	2763.4	-1964.29
		32.7826	1449.4	1448.52	-12999.1						97.5792	2789.16	2789.16	-1975.8
		32.7956	1531.61	1461.68	-12930.1						97.6291	2755.88	2755.88	-2061.66
		32.8086	1574.86	1477.91	-12903.1						97.6791	2808.44	2808.44	-2084.84
		32.8216	1591.12	1497.37	-12906.2						97.7412	2942.04	2942.04	-2091.73
		32.8346	1614.08	1520.37	-12906.3						97.7913	3056.11	3056.11	-2151.32
		32.8476	1650.61	1547.37	-12896.8						97.8414	3305.79	3305.79	-2150.46
		32.8606	1682.92	1578.93	-12896						97.8916	3504.43	3504.43	-2297.27
		32.8736	1635.34	1615.86	-12980.5						97.9412	4138.34	4138.34	-2116.29
		32.8866	1647.99	1659.18	-13011.2						97.991	4677.43	4677.43	-2150.71
		32.8996	1763.35	1710.22	-12946.9						98.041	5570.67	5570.67	-1937.48
		32.9126	1764.11	1770.74	-13006.6						98.0912	6261.98	6261.98	-1990.02
		32.9256	1786.07	1843.11	-13057						98.1412	7098.59	7098.59	-1872.82
		32.9386	1929.62	1930.47	-13000.9						98.191	7756.57	7756.57	-1794.89
		32.9516	2045.82	2037.18	-12991.4						98.2411	7844.48	7844.48	-2024.06
		32.9646	2158.93	2169.31	-13010.4						98.2909	7883.06	7883.06	-1952.53
		32.9776	2271.15	2335.6	-13064.4						98.3413	7693.4	7693.4	-1764.42
		32.9906	2476.31	2548.88	-13072.6						98.3913	6989.67	6989.67	-1837.35
		33.0036	2809.96	2828.75	-13018.8						98.4412	6301.64	6301.64	-1769.17
		33.0166	3154.73	3206.23	-13051.5						98.4911	5492.4	5492.4	-1811.93
		33.0296	3712.84	3734.09	-13021.3						98.5412	4853.38	4853.38	-1758.4
		33.0426	4656.87	4518.76	-12861.9						98.5912	4358.46	4358.46	-1682
		33.0556	6228.62	5850.3	-12621.7						98.6411	3893.37	3893.37	-1711.22
		33.0686	9634.88	8648.11	-12013.2						98.6911	3579.1	3579.1	-1712.47
		33.0816	17114.4	15432.7	-11318.3						98.7412	3297.71	3297.71	-1780.55
		33.0946	32225.9	30991.8	-11765.9						98.7911	3192.76	3192.76	-1747.09
		33.1076	58580.8	59476.3	-13895.5						98.8411	2982.47	2982.47	-1868.81
		33.1206	93690.8	95230.1	-14539.3						98.891	2893.07	2893.07	-1901.57
		33.1336	117271	116076	-11804.8						98.941	2938.81	2938.81	-1818.57
		33.1466	102881	100958	-11077						99.0091	2811.57	2811.57	-1913.4
		33.1596	62958.5	61884.2	-11925.7						99.0592	2760.31	2760.31	-1948.28
		33.1726	30420.4	29634	-12213.5						99.1094	2798.67	2798.67	-1897.76
		33.1856	14338	13828	-12490						99.1595	2771.27	2771.27	-1916.18
		33.1986	8145.95	7948.38	-12802.4						99.2091	2819.41	2819.41	-1861.74
		33.2116	5743.97	5685.87	-12941.9						99.2589	2776.26	2776.26	-1900.93
		33.2246	4562.36	4525.69	-12963.3						99.3089	2808.45	2808.45	-1867.21
		33.2376	3935.06	3794.38	-12859.3						99.3591	2795.5	2795.5	-1881.52
		33.2506	3494.18	3294.5	-12800.3						99.4091	2798.88	2798.88	-1883.37
		33.2636	3085.38	2938.79	-12853.4						99.459	2715.31	2715.31	-1977.77
		33.2766	2799.85	2678.52	-12878.7						99.5091	2875.04	2875.04	-1837.46
		33.2896	2667.77	2484.1	-12816.3						99.5589	2833.15	2833.15	-1911.39
		33.3026	2361.89	2336.76	-12974.9						99.6092	2801.92	2801.92	-1993.52
		33.3156	2157.41	2224.17	-13066.8						99.6592	2929.29	2929.29	-1941.53
		33.3286	2106.91	2137.99	-13031.1						99.7091	3134.08	3134.08	-1842.54
		33.3416	1966.43	2072.47	-13106						99.7591	3296.84	3296.84	-1819.74
		33.3546	1953.05	2023.58	-13070.5						99.8091	3546.34	3546.34	-1743.21
		33.3676	2023.39	1988.47	-12965.1						99.8591	3800.54	3800.54	-1686.71
		33.3806	1937.54	1965.15	-13027.6						99.9091	4002.47	4002.47	-1689.94
		33.3936	1924.2	1952.26	-13028.1						99.959	4132.98	4132.98	-1748.74
		33.4066	1972.78	1948.92	-12976.1						100.009	4260.87	4260.87	-1769.4
		33.4196	1927.46	1954.65	-13027.2						100.059	4280.49	4280.49	-1838.36
		33.4326	1993.69	1969.33	-12975.6						100.109	4120.19	4120.19	-2020.7
		33.4456	1919.56	1993.15	-13073.6						100.159	4130.69	4130.69	-1966.43
		33.4586	1948.86	2026.64	-13077.8						100.209	3934.05	3934.05	-2060.72
		33.4716	2089.71	2070.68	-12981						100.253	3786.95	3786.95	-2081.21
		33.4846	1996.63	2126.59	-13130						100.303	3490.21	3490.21	-2214.6
		33.4976	2119	2196.18	-13077.2						100.353	3560.5	3560.5	-1982.39
		33.5106	2144.86	2281.91	-13137						100.403	3309.02	3309.02	-2093.64
		33.5236	2343.51	2387.1	-13043.6						100.453	3150.75	3150.75	-2145.54
		33.5366	2342.89	2516.26	-13173.4						100.503	3024.19	3024.19	-2198.53
		33.5496	2573.5	2675.51	-13102						100.553	3065.45	3065.45	-2109.37
		33.5626	2686.99	2873.3	-13186.3						100.603	3003.23	3003.23	-2136.34
		33.5756	2833.28	3121.54	-13288.3						100.653	2970.87	2970.87	-2132.72
		33.5886	3318.13	3437.34	-13119.2						100.703	2834.39	2834.39	-2223.76
		33.6016	3450.81	3845.99	-13395.2						100.753	2971.8	2971.8	-2029.83
		33.6146	3962.14	4385.98	-13423.8						100.803	2850.31	2850.31	-2088.67
		33.6276	4882.9	5118.48	-13235.6						100.853	2800.9	2800.9	-2074.82
		33.6406	5688.57	6147.03	-13458.5						100.903	2787.45	2787.45	-2031.44
		33.6536	7253.45	7676.42	-13423						100.953	2816.82	2816.82	-1955.27
		33.6666	10233.2	10246.3	-13013.1						101.003	2673.2	2673.2	-2063.85
		33.6796	16255.9	15558.4	-12302.5						101.053	2720	2720	-1994.15
		33.6926	29885.7	28400.7	-11515.1						101.103	2615.35	2615.35	-2087.79
		33.7056	57249.2	58225.8	-13976.5						101.153	2733.45	2733.45	-1970.66
		33.7186	110338	113637	-16298.3						101.203	2674.36	2674.36	-2043.98
		33.7316	181190	183507	-15317.1						101.253	2639.39	2639.39	-2109.47
		33.7446	231213	223033	-4819.55						101.303	2669	2669	-2130.43
		33.7576	199033	191174	-5140.98						101.353	2829.48	2829.48	-2044.97
		33.7706	115283	115125	-12841.8						101.403	2937.53	2937.53	-2038.74
		33.7836	53822.2	54297.6	-13475.4						101.453	3053.35	3053.35	-2050.26
		33.7966	24881.6	24980.5	-13098.9						101.498	3369.89	3369.89	-1865.16
		33.8096	13533.2	14033.4	-13500.2						101.548	3608.38	3608.38	-1773.74
		33.8226	8880.01	9708.45	-13828.4						101.599	3544.33	3544.33	-1964.45
		33.8356	6967.16	7437.79	-13470.6						101.649	3635.08	3635.08	-1952.96
		33.8486	5749.52	5989.72	-13240.2						101.698	3630.87	3630.87	-1970.36
		33.8616	5004.85	4990.35	-12985.5						101.748	3535.17	3535.17	-2011.52
		33.8746	4502.17	4270.52	-12768.3						101.798	3397.56	3397.56	-2041.59
		33.8876	3774.09	3735.08	-12961						101.848	3238.84	3238.84	-2063.4
		33.9006	3359.64	3326.13	-12966.5						101.898	3220.83	3220.83	-1940.18
		33.9136	2985.34	3006.8	-13021.5						101.948	3078.13	3078.13	-1954.9
		33.9266	2663.11	2752.69	-13089.6						101.998	3111.33	3111.33	-1816.5
		33.9396	2446.73	2547.17	-13100.4						102.048	2970.79	2970.79	-1878.95
		33.9526	2262.95	2378.59	-13115.6						102.098	2914.8	2914.8	-1881.05
		33.9656	2223.43	2238.59	-13015.2						102.148	2813.42	2813.42	-1949.93
		33.9786	2043.73	2121.04	-13077.3						102.198	2917.29	2917.29	-1829.96
		33.9916	1945.21	2021.38	-13076.2						102.248	2836.16	2836.16	-1907.91
		34.0046	1951.05	1936.16	-12985.1						102.298	2833.39	2833.39	-1918.9
		34.0176	1936.46	1862.7	-12926.2						102.348	2838.74	2838.74	-1933.82
		34.0306	1855.66	1798.94	-12943.3						102.398	2807.05	2807.05	-2000.46
		34.0436	1809.55	1743.25	-12933.7						102.448	2686.08	2686.08	-2175.57
		34.0566	1765.38	1694.31	-12928.9						102.498	2875.71	2875.71	-2064.43
		34.0696	1767.59	1651.09	-12883.5						102.548	2909.81	2909.81	-2136.32
		34.0826	1626.07	1612.73	-12986.7						102.598	3098.13	3098.13	-2082.69
		34.0956	1593.4	1578.53	-12985.1						102.648	3280.45	3280.45	-2059.57
		34.1086	1563.16	1547.93	-12984.8						102.698	3335.37	3335.37	-2178.89
		34.1216	1531.08	1520.44	-12989.4						102.744	3610.35	3610.35	-2062.81
		34.1346	1506.13	1495.66	-12989.5						102.794	3618.48	3618.48	-2213.35
		34.1476	1430.33	1473.26	-13042.9						102.844	3801.7	3801.7	-2162.31
		34.1606	1417.97	1452.95	-13035						102.894	3917.48	3917.48	-2156.39
		34.1736	1415.84	1434.5	-13018.7						102.944	3996.57	3996.57	-2180.08
		34.1866	1378.41	1417.7	-13039.3						102.994	4154.3	4154.3	-2138.2
		34.1996	1371.63	1402.37	-13030.7						103.043	4141.86	4141.86	-2291.91
		34.2126	1345.39	1388.37	-13043						103.094	4473.37	4473.37	-2130.8
		34.2256	1374.74	1375.56	-13000.8						103.144	4561.87	4561.87	-2239.65
		34.2386	1435.04	1363.84	-12928.8						103.194	4899.12	4899.12	-2133.63
		34.2516	1415.25	1353.1	-12937.8						103.244	5060.77	5060.77	-2259.97
		34.2646	1379.4	1343.26	-12963.9						103.293	5588.73	5588.73	-2099.86
		34.2776	1356.51	1334.25	-12977.7						103.344	6418.65	6418.65	-1734.81
		34.2906	1330.2	1325.99	-12995.8						103.394	7091.98	7091.98	-1589.21
		34.3036	1359.35	1318.36	-12959						103.444	7593.07	7593.07	-1606.72
		34.3166	1326.95	1311.39	-12984.4						103.494	7860.56	7860.56	-1736.35
		34.3296	1251.71	1304.82	-13053.1						103.544	8000.02	8000.02	-1755.34
		34.3426	1302.26	1299.25	-12997						103.594	7792.51	7792.51	-1818.11
		34.3556	1298.87	1294.28	-12995.4						103.644	7432.31	7432.31	-1751.14
		34.3686	1310.35	1289.88	-12979.5						103.694	6885.03	6885.03	-1672.84
		34.3816	1359.46	1286.06	-12926.6						103.744	5850.93	5850.93	-1989.52
		34.3946	1427.85	1282.81	-12855						103.794	5314.71	5314.71	-1820.72
		34.4076	1537.09	1280.15	-12743.1						103.844	4539.61	4539.61	-1968.69
		34.4206	1608.85	1278.09	-12669.2						103.894	4266.2	4266.2	-1729.51
		34.4336	1601.69	1276.67	-12675						103.944	3860.14	3860.14	-1743.57
		34.4466	1512.47	1275.92	-12763.4						103.995	3555.46	3555.46	-1757.65
		34.4596	1404.8	1275.91	-12871.1						104.045	3439.29	3439.29	-1682.04
		34.4726	1275.44	1276.7	-13001.3						104.096	3217.7	3217.7	-1775.46
		34.4856	1283.73	1278.41	-12994.7						104.146	3019.35	3019.35	-1889.27
		34.4986	1316.49	1281.15	-12964.7						104.195	2892.02	2892.02	-1960.9
		34.5116	1287.4	1285.11	-12997.7						104.245	2865.83	2865.83	-1948.63
		34.5246	1238.84	1290.51	-13051.7						104.295	2771.55	2771.55	-2015.43
		34.5376	1222.65	1297.63	-13075						104.345	2667.75	2667.75	-2098.79
		34.5506	1248.01	1306.88	-13058.9						104.395	2742.03	2742.03	-2008.97
		34.5636	1261.27	1318.77	-13057.5						104.445	2713.63	2713.63	-2025.32
		34.5766	1237	1334.05	-13097						104.495	2733.42	2733.42	-1996.1
		34.5896	1265.22	1353.71	-13088.5						104.545	2651.39	2651.39	-2070.93
		34.6026	1333.04	1379.2	-13046.2						104.595	2565.29	2565.29	-2151.64
		34.6156	1300.67	1412.66	-13112						104.645	2731.27	2731.27	-1982.01
		34.6286	1363.87	1457.31	-13093.4						104.695	2766.95	2766.95	-1944.24
		34.6416	1374.42	1518.2	-13143.8						104.745	2696.49	2696.49	-2014.1
		34.6546	1525.44	1603.8	-13078.4						104.795	2722.5	2722.5	-1988.99
		34.6676	1739.9	1730.16	-12990.3						104.845	2736.56	2736.56	-1977.38
		34.6806	1951.06	1936.57	-12985.5						104.895	2769.44	2769.44	-1948.58
		34.6936	2550.77	2342.38	-12791.6						104.945	2727.04	2727.04	-1996.88
		34.7066	3655.89	3293.76	-12637.9						104.995	2696.16	2696.16	-2035.82
		34.7196	6098.58	5541.1	-12442.5						105.045	2720.08	2720.08	-2022.57
		34.7326	10654.4	9968.3	-12313.9						105.095	2690.58	2690.58	-2066.29
		34.7456	17095.8	16154.8	-12059						105.145	2741.56	2741.56	-2034.7
		34.7586	22879.2	20681.3	-10802.1						105.195	2758.98	2758.98	-2044.84
		34.7716	22260.3	19155.4	-9895.16						105.233	2783	2783	-2050.11
		34.7846	14461	12474.2	-11013.2						105.283	2764.51	2764.51	-2124.19
		34.7976	7398.05	6526.01	-12128						105.333	2974.86	2974.86	-1998.6
		34.8106	4014.47	3535.23	-12520.8						105.383	2871.78	2871.78	-2229.18
		34.8236	2566.79	2408.53	-12841.7						105.433	3137.76	3137.76	-2146.64
		34.8366	2016.76	1972.5	-12955.7						105.483	3366.99	3366.99	-2174.03
		34.8496	1747.78	1748.42	-13000.6						105.533	3798.59	3798.59	-2082.17
		34.8626	1539.44	1606.27	-13066.8						105.583	4113.97	4113.97	-2189.89
		34.8756	1451.53	1506.84	-13055.3						105.633	4551.55	4551.55	-2236.23
		34.8886	1425.47	1436.29	-13010.8						105.683	5050.35	5050.35	-2242.74
		34.9016	1364.08	1379.29	-13015.2						105.733	5438.93	5438.93	-2329.93
		34.9146	1280.94	1339.64	-13058.7						105.783	5976.53	5976.53	-2179.13
		34.9276	1305.46	1308.61	-13003.1						105.833	6111.27	6111.27	-2303.35
		34.9406	1309.89	1283.83	-12973.9						105.883	6112.81	6112.81	-2393.41
		34.9536	1294.66	1263.7	-12969						105.933	5909.54	5909.54	-2501.4
		34.9666	1238.95	1247.1	-13008.1						105.983	5693.9	5693.9	-2441
		34.9796	1266.07	1233.22	-12967.2						106.033	5207.67	5207.67	-2511.84
		34.9926	1163.92	1221.49	-13057.6						106.083	4906.02	4906.02	-2324.37
		35.0056	1209.34	1211.45	-13002.1						106.133	4693.36	4693.36	-2041.75
		35.0186	1241.3	1202.79	-12961.5						106.183	4188.08	4188.08	-2094.74
		35.0316	1161.24	1195.25	-13034						106.233	3925.54	3925.54	-1976.89
		35.0446	1148.45	1188.64	-13040.2						106.283	3651.15	3651.15	-1954.99
		35.0576	1179.68	1182.79	-13003.1						106.333	3388.37	3388.37	-1998.36
		35.0706	1128.33	1177.58	-13049.3						106.383	3150.94	3150.94	-2081.49
		35.0836	1169.89	1172.93	-13003						106.433	3088.02	3088.02	-2042.48
		35.0966	1138.9	1168.74	-13029.8						106.489	2939.01	2939.01	-2127.3
		35.1096	1084.96	1164.94	-13080						106.539	3041.95	3041.95	-2002.65
		35.1226	1157.37	1161.5	-13004.1						106.589	3085.4	3085.4	-1964.06
		35.1356	1106.42	1158.35	-13051.9						106.639	3068.01	3068.01	-2005
		35.1486	1211.91	1155.46	-12943.6						106.689	3136.46	3136.46	-1968.04
		35.1616	1196.8	1152.8	-12956						106.739	3236.52	3236.52	-1895.5
		35.1746	1140.17	1150.35	-13010.2						106.789	3194.5	3194.5	-1949.07
		35.1876	1134.25	1148.07	-13013.8						106.839	3126.6	3126.6	-2005.61
		35.2006	1112.89	1145.96	-13033.1						106.889	3080.15	3080.15	-2018.81
		35.2136	1131.87	1143.98	-13012.1						106.939	2974.62	2974.62	-2076.33
		35.2266	1144.51	1142.14	-12997.6						106.989	3081.62	3081.62	-1915.36
		35.2396	1111.94	1140.4	-13028.5						107.039	2818.57	2818.57	-2127.54
		35.2526	1173.09	1138.78	-12965.7						107.089	2791.84	2791.84	-2112.06
		35.2656	1158.2	1137.24	-12979						107.139	2801.99	2801.99	-2073.21
		35.2786	1174.71	1135.79	-12961.1						107.189	2802.48	2802.48	-2059.63
		35.2916	1182.4	1134.42	-12952						107.239	2785.79	2785.79	-2080.87
		35.3046	1121.95	1133.13	-13011.2						107.289	2716.33	2716.33	-2175.87
		35.3176	1116.44	1131.89	-13015.4						107.339	2812.75	2812.75	-2131.64
		35.3306	1121.98	1130.72	-13008.7						107.389	2929.3	2929.3	-2102.11
		35.3436	1116.04	1129.6	-13013.6						107.439	3012.94	3012.94	-2151.12
		35.3566	1107.49	1128.53	-13021						107.489	3198.05	3198.05	-2155.72
		35.3696	1102.72	1127.51	-13024.8						107.539	3503.88	3503.88	-2103.31
		35.3826	1152.54	1126.53	-12974						107.589	3800.8	3800.8	-2124.88
		35.3956	1136	1125.59	-12989.6						107.639	4265.55	4265.55	-2031.37
		35.4086	1100.67	1124.71	-13024						107.689	4480.02	4480.02	-2214.85
		35.4216	1152.59	1123.89	-12971.3						107.752	4993.97	4993.97	-2183.02
		35.4346	1174.62	1122.79	-12948.2						107.802	5440.22	5440.22	-2049.91
		35.4476	1164.01	1119.95	-12955.9						107.852	5569.37	5569.37	-2129.99
		35.4606	1135.4	1116.95	-12981.6						107.902	5589.25	5589.25	-2174.62
		35.4736	1120.76	1105.89	-12985.1						107.952	5555.12	5555.12	-2109.33
		35.4866	1092.87	1105.48	-13012.6						108.001	5365.75	5365.75	-2049.83
		35.4996	1101.81	1105.09	-13003.3						108.051	5015.18	5015.18	-2051.41
		35.5126	1174.61	1104.72	-12930.1						108.102	4671.54	4671.54	-2008.01
		35.5256	1129.44	1104.36	-12974.9						108.152	4302.89	4302.89	-2010.73
		35.5386	1117.58	1104.02	-12986.4						108.201	4036.41	4036.41	-1968.49
		35.5516	1159.91	1103.7	-12943.8						108.252	3778.84	3778.84	-1988.24
		35.5646	1149.89	1103.39	-12953.5						108.301	3732.81	3732.81	-1864.96
		35.5776	1163.8	1103.09	-12939.3						108.352	3462.72	3462.72	-2013.56
		35.5906	1165.28	1102.81	-12937.5						108.402	3278.07	3278.07	-2103.24
		35.6036	1210.02	1102.54	-12892.5						108.452	3242.97	3242.97	-2051.37
		35.6166	1341.43	1102.28	-12760.9						108.502	3077.3	3077.3	-2129.86
		35.6296	1468.13	1102.03	-12633.9						108.552	3027.55	3027.55	-2092.16
		35.6426	1547.21	1101.79	-12554.6						108.602	2900.08	2900.08	-2136.05
		35.6556	1629.87	1101.56	-12471.7						108.652	2794.68	2794.68	-2166.61
		35.6686	1655.78	1101.35	-12445.6						108.702	2824.19	2824.19	-2074.18
		35.6816	1632.6	1101.14	-12468.5						108.752	2700.58	2700.58	-2148.26
		35.6946	1619.59	1100.94	-12481.3						108.802	2776.43	2776.43	-2036.41
		35.7076	1476.68	1100.75	-12624.1						108.852	2694.53	2694.53	-2094.3
		35.7206	1349.31	1100.56	-12751.3						108.901	2675.94	2675.94	-2099.52
		35.7336	1330.92	1100.39	-12769.5						108.951	2621.86	2621.86	-2150.26
		35.7466	1282.24	1100.22	-12818						108.989	2816.16	2816.16	-1960.24
		35.7596	1162	1100.06	-12938.1						109.039	2674.82	2674.82	-2118.48
		35.7726	1130.69	1099.91	-12969.2						109.089	2677.71	2677.71	-2148.67
		35.7856	1175.98	1099.77	-12923.8						109.139	2850	2850	-2030.13
		35.7986	1206.54	1099.64	-12893.1						109.189	2814.09	2814.09	-2143.2
		35.8116	1169.48	1099.51	-12930						109.238	2913.57	2913.57	-2146.26
		35.8246	1159.65	1099.39	-12939.7						109.288	3055.38	3055.38	-2127.9
		35.8376	1103.16	1099.28	-12996.1						109.339	3179.08	3179.08	-2135.63
		35.8506	1089.42	1099.17	-13009.7						109.389	3355.93	3355.93	-2075.97
		35.8636	1081	1099.07	-13018.1						109.438	3386.08	3386.08	-2123.69
		35.8766	1086.66	1098.98	-13012.3						109.489	3368.41	3368.41	-2161.66
		35.8896	1058.39	1098.9	-13040.5						109.538	3343.68	3343.68	-2146.95
		35.9026	1128.64	1098.82	-12970.2						109.589	3173.38	3173.38	-2230.21
		35.9156	1082.8	1098.75	-13016						109.639	3099.44	3099.44	-2191.56
		35.9286	1094.65	1098.69	-13004						109.689	3086.15	3086.15	-2086.03
		35.9416	1023.74	1098.63	-13074.9						109.739	2958.96	2958.96	-2103.07
		35.9546	1093.96	1098.59	-13004.6						109.789	2778.08	2778.08	-2191.58
		35.9676	1038.6	1098.55	-13059.9						109.839	2787.25	2787.25	-2111.14
[truncated: 7,232 more rows]

## Sheet: Figure 3a
Figure 3a
		CaBaZn2Ga2O7						CaBaZn2Ga2O7							CaBaZn2Ga2O7
		Data 1 (P63mc model)	r	Observed	Calculated	Difference		Data 2 (P31c model)	r	Observed	Calculated	Difference			Data 3 (Pna21 model)	r	Observed	Calculated	Difference
			1	-1.40925	-1.42421	-3.98504			1	-1.40925	-1.25576	-4.15349				1	-1.40925	-1.28038	-4.12887
			1.01	-1.44486	-1.43841	-4.00645			1.01	-1.44486	-1.2683	-4.17656				1.01	-1.44486	-1.29316	-4.1517
			1.02	-1.47613	-1.45261	-4.02352			1.02	-1.47613	-1.28085	-4.19529				1.02	-1.47613	-1.30594	-4.17019
			1.03	-1.50266	-1.46681	-4.03585			1.03	-1.50266	-1.29339	-4.20927				1.03	-1.50266	-1.31872	-4.18393
			1.04	-1.52429	-1.481	-4.04329			1.04	-1.52429	-1.30593	-4.21836				1.04	-1.52429	-1.3315	-4.19279
			1.05	-1.54118	-1.4952	-4.04598			1.05	-1.54118	-1.31848	-4.22271				1.05	-1.54118	-1.34428	-4.1969
			1.06	-1.55373	-1.5094	-4.04433			1.06	-1.55373	-1.33102	-4.22271				1.06	-1.55373	-1.35706	-4.19666
			1.07	-1.56254	-1.52359	-4.03895			1.07	-1.56254	-1.34356	-4.21898				1.07	-1.56254	-1.36984	-4.1927
			1.08	-1.56843	-1.53778	-4.03065			1.08	-1.56843	-1.3561	-4.21232				1.08	-1.56843	-1.38262	-4.18581
			1.09	-1.57229	-1.55197	-4.02032			1.09	-1.57229	-1.36865	-4.20365				1.09	-1.57229	-1.3954	-4.1769
			1.1	-1.57509	-1.56616	-4.00892			1.1	-1.57509	-1.38119	-4.1939				1.1	-1.57509	-1.40817	-4.16691
			1.11	-1.57774	-1.58035	-3.99739			1.11	-1.57774	-1.39373	-4.18401				1.11	-1.57774	-1.42095	-4.15679
			1.12	-1.5811	-1.59454	-3.98656			1.12	-1.5811	-1.40627	-4.17483				1.12	-1.5811	-1.43372	-4.14738
			1.13	-1.58587	-1.60872	-3.97715			1.13	-1.58587	-1.41881	-4.16706				1.13	-1.58587	-1.4465	-4.13937
			1.14	-1.59255	-1.62291	-3.96965			1.14	-1.59255	-1.43135	-4.1612				1.14	-1.59255	-1.45927	-4.13328
			1.15	-1.60145	-1.63707	-3.96438			1.15	-1.60145	-1.44389	-4.15756				1.15	-1.60145	-1.47205	-4.1294
			1.16	-1.61261	-1.65124	-3.96137			1.16	-1.61261	-1.45643	-4.15618				1.16	-1.61261	-1.48482	-4.12779
			1.17	-1.62586	-1.6654	-3.96046			1.17	-1.62586	-1.46897	-4.1569				1.17	-1.62586	-1.49759	-4.12827
			1.18	-1.64082	-1.67957	-3.96126			1.18	-1.64082	-1.4815	-4.15932				1.18	-1.64082	-1.51036	-4.13046
			1.19	-1.65694	-1.69372	-3.96321			1.19	-1.65694	-1.49404	-4.1629				1.19	-1.65694	-1.52313	-4.1338
			1.2	-1.67352	-1.70788	-3.96564			1.2	-1.67352	-1.50658	-4.16694				1.2	-1.67352	-1.5359	-4.13762
			1.21	-1.6898	-1.72202	-3.96778			1.21	-1.6898	-1.51912	-4.17068				1.21	-1.6898	-1.54867	-4.14113
			1.22	-1.70502	-1.73615	-3.96886			1.22	-1.70502	-1.53165	-4.17336				1.22	-1.70502	-1.56144	-4.14358
			1.23	-1.71846	-1.75028	-3.96818			1.23	-1.71846	-1.54419	-4.17427				1.23	-1.71846	-1.57421	-4.14425
			1.24	-1.7295	-1.76439	-3.9651			1.24	-1.7295	-1.55672	-4.17277				1.24	-1.7295	-1.58698	-4.14252
			1.25	-1.73768	-1.77843	-3.95925			1.25	-1.73768	-1.56926	-4.16842				1.25	-1.73768	-1.59974	-4.13794
			1.26	-1.74273	-1.79229	-3.95044			1.26	-1.74273	-1.58179	-4.16094				1.26	-1.74273	-1.61251	-4.13022
			1.27	-1.74459	-1.80617	-3.93843			1.27	-1.74459	-1.59433	-4.15026				1.27	-1.74459	-1.62527	-4.11932
			1.28	-1.7434	-1.82006	-3.92334			1.28	-1.7434	-1.60686	-4.13654				1.28	-1.7434	-1.63803	-4.10536
			1.29	-1.73951	-1.83389	-3.90562			1.29	-1.73951	-1.61939	-4.12012				1.29	-1.73951	-1.6508	-4.08871
			1.3	-1.73345	-1.84765	-3.8858			1.3	-1.73345	-1.63193	-4.10152				1.3	-1.73345	-1.66356	-4.06989
			1.31	-1.72588	-1.86131	-3.86456			1.31	-1.72588	-1.64446	-4.08142				1.31	-1.72588	-1.67632	-4.04955
			1.32	-1.71753	-1.87487	-3.84266			1.32	-1.71753	-1.65699	-4.06054				1.32	-1.71753	-1.68908	-4.02845
			1.33	-1.70922	-1.8883	-3.82092			1.33	-1.70922	-1.66952	-4.0397				1.33	-1.70922	-1.70184	-4.00738
			1.34	-1.70169	-1.90157	-3.80012			1.34	-1.70169	-1.68205	-4.01964				1.34	-1.70169	-1.7146	-3.98709
			1.35	-1.69565	-1.91452	-3.78113			1.35	-1.69565	-1.69458	-4.00107				1.35	-1.69565	-1.72736	-3.96829
			1.36	-1.69167	-1.92696	-3.76471			1.36	-1.69167	-1.70711	-3.98456				1.36	-1.69167	-1.74012	-3.95155
			1.37	-1.6902	-1.93928	-3.75092			1.37	-1.6902	-1.71961	-3.97059				1.37	-1.6902	-1.75287	-3.93733
			1.38	-1.6915	-1.95137	-3.74013			1.38	-1.6915	-1.73201	-3.95949				1.38	-1.6915	-1.76563	-3.92588
			1.39	-1.69567	-1.96305	-3.73262			1.39	-1.69567	-1.74441	-3.95126				1.39	-1.69567	-1.77838	-3.91729
			1.4	-1.70264	-1.97426	-3.72838			1.4	-1.70264	-1.75683	-3.94581				1.4	-1.70264	-1.79113	-3.91151
			1.41	-1.7122	-1.98486	-3.72734			1.41	-1.7122	-1.76911	-3.94308				1.41	-1.7122	-1.80389	-3.90831
			1.42	-1.72403	-1.99482	-3.72922			1.42	-1.72403	-1.781	-3.94303				1.42	-1.72403	-1.81664	-3.9074
			1.43	-1.73777	-2.00402	-3.73375			1.43	-1.73777	-1.79255	-3.94522				1.43	-1.73777	-1.82939	-3.90838
			1.44	-1.75298	-2.01235	-3.74064			1.44	-1.75298	-1.80423	-3.94875				1.44	-1.75298	-1.84214	-3.91084
			1.45	-1.76931	-2.01958	-3.74973			1.45	-1.76931	-1.81568	-3.95363				1.45	-1.76931	-1.85489	-3.91442
			1.46	-1.7864	-2.02539	-3.76101			1.46	-1.7864	-1.82649	-3.95991				1.46	-1.7864	-1.86762	-3.91878
			1.47	-1.80403	-2.02963	-3.7744			1.47	-1.80403	-1.83646	-3.96757				1.47	-1.80403	-1.88034	-3.9237
			1.48	-1.82203	-2.0322	-3.78983			1.48	-1.82203	-1.84617	-3.97586				1.48	-1.82203	-1.89302	-3.92901
			1.49	-1.84034	-2.03282	-3.80752			1.49	-1.84034	-1.85509	-3.98525				1.49	-1.84034	-1.90565	-3.93469
			1.5	-1.85896	-2.03104	-3.82792			1.5	-1.85896	-1.86294	-3.99603				1.5	-1.85896	-1.91819	-3.94077
			1.51	-1.87794	-2.02647	-3.85147			1.51	-1.87794	-1.86939	-4.00855				1.51	-1.87794	-1.93058	-3.94736
			1.52	-1.89727	-2.0184	-3.87887			1.52	-1.89727	-1.87385	-4.02342				1.52	-1.89727	-1.94269	-3.95458
			1.53	-1.91687	-2.00583	-3.91103			1.53	-1.91687	-1.87623	-4.04064				1.53	-1.91687	-1.95434	-3.96252
			1.54	-1.93649	-1.98842	-3.94807			1.54	-1.93649	-1.87616	-4.06033				1.54	-1.93649	-1.96527	-3.97122
			1.55	-1.95563	-1.9655	-3.99013			1.55	-1.95563	-1.87273	-4.0829				1.55	-1.95563	-1.97515	-3.98048
			1.56	-1.97349	-1.93672	-4.03677			1.56	-1.97349	-1.86547	-4.10801				1.56	-1.97349	-1.98361	-3.98988
			1.57	-1.98889	-1.9008	-4.08809			1.57	-1.98889	-1.85353	-4.13536				1.57	-1.98889	-1.99006	-3.99883
			1.58	-2.00026	-1.85675	-4.1435			1.58	-2.00026	-1.83575	-4.16451				1.58	-2.00026	-1.99364	-4.00661
			1.59	-2.0056	-1.80354	-4.20205			1.59	-2.0056	-1.81098	-4.19462				1.59	-2.0056	-1.99313	-4.01246
			1.6	-2.00249	-1.74007	-4.26242			1.6	-2.00249	-1.7771	-4.2254				1.6	-2.00249	-1.9872	-4.0153
			1.61	-1.98819	-1.66496	-4.32323			1.61	-1.98819	-1.73456	-4.25363				1.61	-1.98819	-1.97442	-4.01377
			1.62	-1.95962	-1.57678	-4.38283			1.62	-1.95962	-1.68098	-4.27864				1.62	-1.95962	-1.95295	-4.00667
			1.63	-1.91355	-1.47472	-4.43883			1.63	-1.91355	-1.61469	-4.29886				1.63	-1.91355	-1.92049	-3.99306
			1.64	-1.84671	-1.35726	-4.48945			1.64	-1.84671	-1.53395	-4.31277				1.64	-1.84671	-1.87447	-3.97224
			1.65	-1.75594	-1.22391	-4.53202			1.65	-1.75594	-1.43685	-4.31909				1.65	-1.75594	-1.81187	-3.94407
			1.66	-1.63835	-1.07365	-4.5647			1.66	-1.63835	-1.32118	-4.31717				1.66	-1.63835	-1.72939	-3.90896
			1.67	-1.49152	-0.90553	-4.58599			1.67	-1.49152	-1.18547	-4.30605				1.67	-1.49152	-1.624	-3.86752
			1.68	-1.31363	-0.719127	-4.59451			1.68	-1.31363	-1.02847	-4.28517				1.68	-1.31363	-1.49271	-3.82092
			1.69	-1.1037	-0.514182	-4.58951			1.69	-1.1037	-0.848892	-4.25481				1.69	-1.1037	-1.33253	-3.77117
			1.7	-0.861593	-0.290819	-4.57077			1.7	-0.861593	-0.645727	-4.21587				1.7	-0.861593	-1.1408	-3.72079
			1.71	-0.588247	-0.049693	-4.53855			1.71	-0.588247	-0.418671	-4.16958				1.71	-0.588247	-0.915481	-3.67277
			1.72	-0.285646	0.207696	-4.49334			1.72	-0.285646	-0.167772	-4.11787				1.72	-0.285646	-0.655317	-3.63033
			1.73	0.043132	0.479569	-4.43644			1.73	0.043132	0.105599	-4.06247				1.73	0.043132	-0.36026	-3.59661
			1.74	0.393942	0.763684	-4.36974			1.74	0.393942	0.399528	-4.00559				1.74	0.393942	-0.031792	-3.57427
			1.75	0.761679	1.05699	-4.29531			1.75	0.761679	0.71099	-3.94931				1.75	0.761679	0.326729	-3.56505
			1.76	1.14039	1.35555	-4.21516			1.76	1.14039	1.03606	-3.89567				1.76	1.14039	0.710063	-3.56968
			1.77	1.52344	1.65529	-4.13186			1.77	1.52344	1.36994	-3.8465				1.77	1.52344	1.11123	-3.58779
			1.78	1.90373	1.95179	-4.04806			1.78	1.90373	1.70794	-3.80421				1.78	1.90373	1.52152	-3.61779
			1.79	2.27394	2.2403	-3.96636			1.79	2.27394	2.04243	-3.76849				1.79	2.27394	1.93096	-3.65702
			1.8	2.62673	2.51608	-3.88935			1.8	2.62673	2.36721	-3.74048				1.8	2.62673	2.32899	-3.70226
			1.81	2.95503	2.77443	-3.81941			1.81	2.95503	2.67543	-3.7204				1.81	2.95503	2.70497	-3.74994
			1.82	3.25227	3.0109	-3.75863			1.82	3.25227	2.96038	-3.70811				1.82	3.25227	3.0484	-3.79614
			1.83	3.51259	3.22139	-3.7088			1.83	3.51259	3.21583	-3.70324				1.83	3.51259	3.34953	-3.83694
			1.84	3.73103	3.40233	-3.6713			1.84	3.73103	3.43626	-3.70523				1.84	3.73103	3.60003	-3.869
			1.85	3.90373	3.55069	-3.64696			1.85	3.90373	3.61695	-3.71322				1.85	3.90373	3.79324	-3.88951
			1.86	4.02796	3.66409	-3.63613			1.86	4.02796	3.7548	-3.72684				1.86	4.02796	3.92483	-3.89687
			1.87	4.10224	3.7408	-3.63856			1.87	4.10224	3.84802	-3.74578				1.87	4.10224	3.99326	-3.89102
			1.88	4.12634	3.77976	-3.65342			1.88	4.12634	3.89621	-3.76987				1.88	4.12634	3.99968	-3.87334
			1.89	4.10123	3.78069	-3.67946			1.89	4.10123	3.90035	-3.79912				1.89	4.10123	3.94806	-3.84683
			1.9	4.029	3.74381	-3.71482			1.9	4.029	3.86269	-3.83369				1.9	4.029	3.84461	-3.81561
			1.91	3.91275	3.67007	-3.75732			1.91	3.91275	3.78649	-3.87374				1.91	3.91275	3.69696	-3.7842
			1.92	3.75643	3.56116	-3.80473			1.92	3.75643	3.67575	-3.91932				1.92	3.75643	3.51336	-3.75693
			1.93	3.56466	3.41936	-3.8547			1.93	3.56466	3.53458	-3.96992				1.93	3.56466	3.30196	-3.7373
			1.94	3.34254	3.24752	-3.90498			1.94	3.34254	3.36771	-4.02517				1.94	3.34254	3.0702	-3.72766
			1.95	3.09548	3.04895	-3.95346			1.95	3.09548	3.17962	-4.08413				1.95	3.09548	2.82448	-3.729
			1.96	2.82899	2.82735	-3.99837			1.96	2.82899	2.97429	-4.14531				1.96	2.82899	2.56994	-3.74095
			1.97	2.54849	2.58671	-4.03822			1.97	2.54849	2.75518	-4.20669				1.97	2.54849	2.31048	-3.76199
			1.98	2.2592	2.33117	-4.07197			1.98	2.2592	2.52539	-4.26619				1.98	2.2592	2.04886	-3.78966
			1.99	1.96598	2.06504	-4.09906			1.99	1.96598	2.28729	-4.32131				1.99	1.96598	1.78685	-3.82086
			2	1.67327	1.79237	-4.11911			2	1.67327	2.0428	-4.36953				2	1.67327	1.5254	-3.85213
			2.01	1.38497	1.51674	-4.13177			2.01	1.38497	1.79344	-4.40848				2.01	1.38497	1.26505	-3.88009
			2.02	1.10444	1.2417	-4.13727			2.02	1.10444	1.54042	-4.43599				2.02	1.10444	1.00628	-3.90184
			2.03	0.834482	0.970638	-4.13616			2.03	0.834482	1.28496	-4.45047				2.03	0.834482	0.749573	-3.91509
			2.04	0.577365	0.706399	-4.12903			2.04	0.577365	1.02858	-4.45121				2.04	0.577365	0.495963	-3.9186
			2.05	0.334847	0.451398	-4.11655			2.05	0.334847	0.77288	-4.43803				2.05	0.334847	0.247234	-3.91239
			2.06	0.108235	0.207748	-4.09951			2.06	0.108235	0.519541	-4.41131				2.06	0.108235	0.005792	-3.89756
			2.07	-0.101566	-0.022685	-4.07888			2.07	-0.101566	0.271059	-4.37263				2.07	-0.101566	-0.225251	-3.87631
			2.08	-0.293982	-0.238311	-4.05567			2.08	-0.293982	0.029708	-4.32369				2.08	-0.293982	-0.44221	-3.85177
			2.09	-0.468714	-0.437941	-4.03077			2.09	-0.468714	-0.201627	-4.26709				2.09	-0.468714	-0.641658	-3.82706
			2.1	-0.625681	-0.620739	-4.00494			2.1	-0.625681	-0.42032	-4.20536				2.1	-0.625681	-0.820596	-3.80509
			2.11	-0.764978	-0.786083	-3.9789			2.11	-0.764978	-0.623883	-4.14109				2.11	-0.764978	-0.976573	-3.78841
			2.12	-0.886839	-0.933705	-3.95313			2.12	-0.886839	-0.809968	-4.07687				2.12	-0.886839	-1.10804	-3.7788
			2.13	-0.991618	-1.06367	-3.92795			2.13	-0.991618	-0.976986	-4.01463				2.13	-0.991618	-1.21438	-3.77724
			2.14	-1.07978	-1.17636	-3.90342			2.14	-1.07978	-1.12231	-3.95747				2.14	-1.07978	-1.29594	-3.78385
			2.15	-1.1519	-1.27192	-3.87997			2.15	-1.1519	-1.24642	-3.90548				2.15	-1.1519	-1.35394	-3.79796
			2.16	-1.20865	-1.35089	-3.85776			2.16	-1.20865	-1.34928	-3.85937				2.16	-1.20865	-1.39031	-3.81834
			2.17	-1.25084	-1.41412	-3.83672			2.17	-1.25084	-1.43143	-3.81942				2.17	-1.25084	-1.40761	-3.84323
			2.18	-1.27944	-1.46334	-3.8161			2.18	-1.27944	-1.49408	-3.78536				2.18	-1.27944	-1.40885	-3.87058
			2.19	-1.29554	-1.49971	-3.79582			2.19	-1.29554	-1.53903	-3.75651				2.19	-1.29554	-1.39721	-3.89832
			2.2	-1.30041	-1.5245	-3.77591			2.2	-1.30041	-1.56802	-3.73239				2.2	-1.30041	-1.37598	-3.92443
			2.21	-1.29548	-1.53897	-3.75652			2.21	-1.29548	-1.5832	-3.71228				2.21	-1.29548	-1.34857	-3.94692
			2.22	-1.28233	-1.54483	-3.73751			2.22	-1.28233	-1.58725	-3.69508				2.22	-1.28233	-1.31827	-3.96406
			2.23	-1.26269	-1.54378	-3.71891			2.23	-1.26269	-1.58289	-3.6798				2.23	-1.26269	-1.28801	-3.97468
			2.24	-1.23839	-1.53691	-3.70148			2.24	-1.23839	-1.57262	-3.66577				2.24	-1.23839	-1.2604	-3.97799
			2.25	-1.21134	-1.52597	-3.68537			2.25	-1.21134	-1.55907	-3.65227				2.25	-1.21134	-1.2377	-3.97364
			2.26	-1.18349	-1.51207	-3.67142			2.26	-1.18349	-1.54438	-3.63911				2.26	-1.18349	-1.22144	-3.96205
			2.27	-1.15677	-1.49691	-3.65986			2.27	-1.15677	-1.5308	-3.62597				2.27	-1.15677	-1.21245	-3.94432
			2.28	-1.13305	-1.48196	-3.65108			2.28	-1.13305	-1.52015	-3.6129				2.28	-1.13305	-1.21109	-3.92196
			2.29	-1.11407	-1.46848	-3.64558			2.29	-1.11407	-1.51407	-3.59999				2.29	-1.11407	-1.21713	-3.89694
			2.3	-1.10142	-1.45773	-3.64368			2.3	-1.10142	-1.51404	-3.58737				2.3	-1.10142	-1.23004	-3.87138
			2.31	-1.09646	-1.45083	-3.64563			2.31	-1.09646	-1.52155	-3.57491				2.31	-1.09646	-1.24911	-3.84735
			2.32	-1.10032	-1.44862	-3.65169			2.32	-1.10032	-1.53604	-3.56427				2.32	-1.10032	-1.27353	-3.82678
			2.33	-1.11383	-1.45166	-3.66218			2.33	-1.11383	-1.5582	-3.55564				2.33	-1.11383	-1.30265	-3.81119
			2.34	-1.13756	-1.46057	-3.67699			2.34	-1.13756	-1.58828	-3.54928				2.34	-1.13756	-1.33592	-3.80165
			2.35	-1.17176	-1.47577	-3.69598			2.35	-1.17176	-1.62607	-3.54569				2.35	-1.17176	-1.37301	-3.79875
			2.36	-1.21636	-1.49734	-3.71902			2.36	-1.21636	-1.67104	-3.54533				2.36	-1.21636	-1.41384	-3.80253
			2.37	-1.27105	-1.52514	-3.74591			2.37	-1.27105	-1.72226	-3.54878				2.37	-1.27105	-1.45847	-3.81258
			2.38	-1.33522	-1.55887	-3.77635			2.38	-1.33522	-1.7791	-3.55613				2.38	-1.33522	-1.50702	-3.82821
			2.39	-1.40808	-1.59825	-3.80983			2.39	-1.40808	-1.8409	-3.56718				2.39	-1.40808	-1.55981	-3.84827
			2.4	-1.48859	-1.64279	-3.8458			2.4	-1.48859	-1.90685	-3.58174				2.4	-1.48859	-1.61725	-3.87134
			2.41	-1.5756	-1.69175	-3.88385			2.41	-1.5756	-1.97606	-3.59954				2.41	-1.5756	-1.67951	-3.89609
			2.42	-1.66783	-1.74428	-3.92355			2.42	-1.66783	-2.04755	-3.62029				2.42	-1.66783	-1.74665	-3.92119
			2.43	-1.76394	-1.79936	-3.96458			2.43	-1.76394	-2.12046	-3.64348				2.43	-1.76394	-1.81851	-3.94543
			2.44	-1.86255	-1.85572	-4.00683			2.44	-1.86255	-2.19391	-3.66864				2.44	-1.86255	-1.89472	-3.96782
			2.45	-1.96227	-1.91239	-4.04988			2.45	-1.96227	-2.26701	-3.69525				2.45	-1.96227	-1.9747	-3.98757
			2.46	-2.06175	-1.96857	-4.09318			2.46	-2.06175	-2.33881	-3.72295				2.46	-2.06175	-2.05758	-4.00417
			2.47	-2.15974	-2.02318	-4.13656			2.47	-2.15974	-2.40863	-3.75111				2.47	-2.15974	-2.14228	-4.01746
			2.48	-2.255	-2.07506	-4.17994			2.48	-2.255	-2.47579	-3.77921				2.48	-2.255	-2.22762	-4.02738
			2.49	-2.34645	-2.12333	-4.22312			2.49	-2.34645	-2.53962	-3.80683				2.49	-2.34645	-2.31235	-4.0341
			2.5	-2.43308	-2.16728	-4.26581			2.5	-2.43308	-2.59969	-3.83339				2.5	-2.43308	-2.39514	-4.03794
			2.51	-2.51402	-2.2062	-4.30781			2.51	-2.51402	-2.65556	-3.85846				2.51	-2.51402	-2.47469	-4.03932
			2.52	-2.58849	-2.23955	-4.34894			2.52	-2.58849	-2.7069	-3.8816				2.52	-2.58849	-2.54972	-4.03877
			2.53	-2.65588	-2.26701	-4.38888			2.53	-2.65588	-2.7534	-3.90248				2.53	-2.65588	-2.61908	-4.0368
			2.54	-2.71566	-2.2885	-4.42716			2.54	-2.71566	-2.79488	-3.92078				2.54	-2.71566	-2.68183	-4.03383
			2.55	-2.76746	-2.30414	-4.46332			2.55	-2.76746	-2.83131	-3.93615				2.55	-2.76746	-2.73712	-4.03034
			2.56	-2.811	-2.31408	-4.49692			2.56	-2.811	-2.86246	-3.94854				2.56	-2.811	-2.78427	-4.02672
			2.57	-2.84612	-2.31847	-4.52765			2.57	-2.84612	-2.88826	-3.95787				2.57	-2.84612	-2.82285	-4.02327
			2.58	-2.87281	-2.31763	-4.55519			2.58	-2.87281	-2.90855	-3.96426				2.58	-2.87281	-2.85258	-4.02023
			2.59	-2.89113	-2.31205	-4.57908			2.59	-2.89113	-2.92256	-3.96857				2.59	-2.89113	-2.87335	-4.01779
			2.6	-2.90127	-2.30234	-4.59893			2.6	-2.90127	-2.9308	-3.97047				2.6	-2.90127	-2.88529	-4.01598
			2.61	-2.90349	-2.28865	-4.61484			2.61	-2.90349	-2.93322	-3.97027				2.61	-2.90349	-2.88877	-4.01473
			2.62	-2.89818	-2.2711	-4.62707			2.62	-2.89818	-2.92954	-3.96864				2.62	-2.89818	-2.8843	-4.01388
			2.63	-2.88576	-2.25069	-4.63507			2.63	-2.88576	-2.91946	-3.9663				2.63	-2.88576	-2.8723	-4.01345
			2.64	-2.86674	-2.22794	-4.6388			2.64	-2.86674	-2.90296	-3.96378				2.64	-2.86674	-2.85352	-4.01322
			2.65	-2.84165	-2.20292	-4.63874			2.65	-2.84165	-2.88011	-3.96154				2.65	-2.84165	-2.82868	-4.01297
			2.66	-2.81108	-2.17579	-4.63529			2.66	-2.81108	-2.85054	-3.96054				2.66	-2.81108	-2.79841	-4.01266
			2.67	-2.77557	-2.14686	-4.62872			2.67	-2.77557	-2.81401	-3.96157				2.67	-2.77557	-2.76346	-4.01212
			2.68	-2.73568	-2.11616	-4.61952			2.68	-2.73568	-2.7702	-3.96548				2.68	-2.73568	-2.72465	-4.01104
			2.69	-2.6919	-2.08363	-4.60827			2.69	-2.6919	-2.719	-3.9729				2.69	-2.6919	-2.68258	-4.00932
			2.7	-2.64464	-2.04954	-4.59511			2.7	-2.64464	-2.66061	-3.98403				2.7	-2.64464	-2.6378	-4.00684
			2.71	-2.59424	-2.01376	-4.58047			2.71	-2.59424	-2.59468	-3.99956				2.71	-2.59424	-2.59097	-4.00327
			2.72	-2.5409	-1.97606	-4.56483			2.72	-2.5409	-2.52064	-4.02026				2.72	-2.5409	-2.54244	-3.99846
			2.73	-2.4847	-1.93585	-4.54885			2.73	-2.4847	-2.43931	-4.04539				2.73	-2.4847	-2.49252	-3.99218
			2.74	-2.42557	-1.89287	-4.5327			2.74	-2.42557	-2.35066	-4.07492				2.74	-2.42557	-2.4414	-3.98418
			2.75	-2.36329	-1.84706	-4.51623			2.75	-2.36329	-2.25459	-4.10869				2.75	-2.36329	-2.38908	-3.97421
			2.76	-2.29747	-1.79783	-4.49964			2.76	-2.29747	-2.15136	-4.14612				2.76	-2.29747	-2.33533	-3.96214
			2.77	-2.22759	-1.74438	-4.48322			2.77	-2.22759	-2.04144	-4.18615				2.77	-2.22759	-2.27972	-3.94788
			2.78	-2.153	-1.68636	-4.46664			2.78	-2.153	-1.92483	-4.22817				2.78	-2.153	-2.22158	-3.93142
			2.79	-2.0729	-1.62302	-4.44987			2.79	-2.0729	-1.80163	-4.27127				2.79	-2.0729	-2.15996	-3.91294
			2.8	-1.98642	-1.55333	-4.43309			2.8	-1.98642	-1.67203	-4.3144				2.8	-1.98642	-2.09406	-3.89236
			2.81	-1.89263	-1.47725	-4.41538			2.81	-1.89263	-1.53612	-4.35651				2.81	-1.89263	-2.02289	-3.86975
			2.82	-1.79058	-1.39436	-4.39622			2.82	-1.79058	-1.3944	-4.39617				2.82	-1.79058	-1.94508	-3.8455
			2.83	-1.6793	-1.30384	-4.37546			2.83	-1.6793	-1.24672	-4.43258				2.83	-1.6793	-1.85939	-3.8199
			2.84	-1.55789	-1.20506	-4.35283			2.84	-1.55789	-1.09339	-4.4645				2.84	-1.55789	-1.76462	-3.79327
			2.85	-1.42556	-1.09738	-4.32818			2.85	-1.42556	-0.934538	-4.49102				2.85	-1.42556	-1.65935	-3.76621
			2.86	-1.28162	-0.980284	-4.30133			2.86	-1.28162	-0.770359	-4.51126				2.86	-1.28162	-1.54232	-3.73929
			2.87	-1.12555	-0.853463	-4.27208			2.87	-1.12555	-0.600988	-4.52456				2.87	-1.12555	-1.41231	-3.71324
			2.88	-0.957034	-0.716769	-4.24026			2.88	-0.957034	-0.426599	-4.53043				2.88	-0.957034	-1.26807	-3.68896
			2.89	-0.77599	-0.569916	-4.20607			2.89	-0.77599	-0.247072	-4.52892				2.89	-0.77599	-1.10892	-3.66707
			2.9	-0.582568	-0.412856	-4.16971			2.9	-0.582568	-0.063246	-4.51932				2.9	-0.582568	-0.934546	-3.64802
			2.91	-0.377196	-0.245664	-4.13153			2.91	-0.377196	0.124856	-4.50205				2.91	-0.377196	-0.744759	-3.63244
			2.92	-0.160559	-0.068491	-4.09207			2.92	-0.160559	0.31715	-4.47771				2.92	-0.160559	-0.540101	-3.62046
			2.93	0.066374	0.118203	-4.05183			2.93	0.066374	0.513413	-4.44704				2.93	0.066374	-0.321256	-3.61237
			2.94	0.302382	0.313836	-4.01145			2.94	0.302382	0.713487	-4.41111				2.94	0.302382	-0.089465	-3.60815
			2.95	0.545988	0.517895	-3.97191			2.95	0.545988	0.917255	-4.37127				2.95	0.545988	0.15413	-3.60814
			2.96	0.795474	0.729172	-3.9337			2.96	0.795474	1.12399	-4.32852				2.96	0.795474	0.407981	-3.61251
			2.97	1.04893	0.946448	-3.89751			2.97	1.04893	1.3327	-4.28376				2.97	1.04893	0.670275	-3.62134
			2.98	1.30429	1.16858	-3.86428			2.98	1.30429	1.54264	-4.23834				2.98	1.30429	0.938378	-3.63408
			2.99	1.55933	1.39407	-3.83474			2.99	1.55933	1.75262	-4.19328				2.99	1.55933	1.20937	-3.65003
			3	1.81175	1.62129	-3.80954			3	1.81175	1.96142	-4.14968				3	1.81175	1.48036	-3.66862
			3.01	2.05919	1.84857	-3.78938			3.01	2.05919	2.1676	-4.10841				3.01	2.05919	1.74803	-3.68884
			3.02	2.29927	2.07429	-3.77501			3.02	2.29927	2.36977	-4.0705				3.02	2.29927	2.00907	-3.7098
			3.03	2.52971	2.29612	-3.76641			3.03	2.52971	2.5666	-4.03688				3.03	2.52971	2.26021	-3.73049
			3.04	2.74824	2.51228	-3.76404			3.04	2.74824	2.75663	-4.00839				3.04	2.74824	2.4984	-3.75016
			3.05	2.95277	2.72066	-3.7679			3.05	2.95277	2.93772	-3.98495				3.05	2.95277	2.72087	-3.76811
			3.06	3.14133	2.91931	-3.77797			3.06	3.14133	3.10837	-3.96703				3.06	3.14133	2.92469	-3.78336
			3.07	3.3122	3.10637	-3.79418			3.07	3.3122	3.26721	-3.95501				3.07	3.3122	3.10759	-3.79539
			3.08	3.46385	3.27999	-3.81614			3.08	3.46385	3.41267	-3.94883				3.08	3.46385	3.26751	-3.80366
			3.09	3.59503	3.43824	-3.84321			3.09	3.59503	3.54335	-3.94832				3.09	3.59503	3.4031	-3.80807
			3.1	3.70478	3.57954	-3.87476			3.1	3.70478	3.65801	-3.95323				3.1	3.70478	3.51354	-3.80876
			3.11	3.79242	3.70254	-3.91012			3.11	3.79242	3.75558	-3.96316				3.11	3.79242	3.59857	-3.80615
			3.12	3.85757	3.80673	-3.94916			3.12	3.85757	3.83522	-3.97764				3.12	3.85757	3.65861	-3.80103
			3.13	3.90017	3.89052	-3.99035			3.13	3.90017	3.89565	-3.99548				3.13	3.90017	3.69447	-3.7943
			3.14	3.92044	3.95297	-4.03254			3.14	3.92044	3.9359	-4.01546				3.14	3.92044	3.70755	-3.78711
			3.15	3.91889	3.99352	-4.07463			3.15	3.91889	3.95562	-4.03673				3.15	3.91889	3.69941	-3.78052
			3.16	3.89632	4.01236	-4.11604			3.16	3.89632	3.95452	-4.05819				3.16	3.89632	3.67173	-3.77541
			3.17	3.85375	4.00923	-4.15548			3.17	3.85375	3.93273	-4.07898				3.17	3.85375	3.62618	-3.77243
			3.18	3.79243	3.98437	-4.19194			3.18	3.79243	3.89074	-4.0983				3.18	3.79243	3.5645	-3.77207
			3.19	3.71379	3.9381	-4.22431			3.19	3.71379	3.829	-4.1152				3.19	3.71379	3.48839	-3.77459
			3.2	3.61943	3.87116	-4.25173			3.2	3.61943	3.74779	-4.12836				3.2	3.61943	3.39951	-3.78008
			3.21	3.51104	3.78452	-4.27348			3.21	3.51104	3.64845	-4.13741				3.21	3.51104	3.2995	-3.78846
			3.22	3.39043	3.6793	-4.28887			3.22	3.39043	3.53239	-4.14197				3.22	3.39043	3.18972	-3.79929
			3.23	3.25942	3.557	-4.29758			3.23	3.25942	3.40109	-4.14166				3.23	3.25942	3.07135	-3.81193
			3.24	3.11988	3.41933	-4.29945			3.24	3.11988	3.25624	-4.13636				3.24	3.11988	2.94571	-3.82583
			3.25	2.97365	3.26758	-4.29393			3.25	2.97365	3.09994	-4.12629				3.25	2.97365	2.814	-3.84036
			3.26	2.82254	3.10389	-4.28135			3.26	2.82254	2.93432	-4.11178				3.26	2.82254	2.67721	-3.85467
			3.27	2.66832	2.93051	-4.26219			3.27	2.66832	2.76185	-4.09354				3.27	2.66832	2.53647	-3.86815
			3.28	2.51266	2.74974	-4.23707			3.28	2.51266	2.58485	-4.07219				3.28	2.51266	2.39319	-3.88053
			3.29	2.3572	2.56419	-4.20699			3.29	2.3572	2.40566	-4.04846				3.29	2.3572	2.24895	-3.89175
			3.3	2.20345	2.37664	-4.17319			3.3	2.20345	2.22675	-4.0233				3.3	2.20345	2.10536	-3.90191
			3.31	2.05289	2.18932	-4.13643			3.31	2.05289	2.05088	-3.99799				3.31	2.05289	1.96393	-3.91103
			3.32	1.9069	2.00481	-4.0979			3.32	1.9069	1.88031	-3.97341				3.32	1.9069	1.82602	-3.91912
			3.33	1.7668	1.8258	-4.05899			3.33	1.7668	1.71722	-3.95041				3.33	1.7668	1.69316	-3.92635
			3.34	1.63388	1.65532	-4.02144			3.34	1.63388	1.56404	-3.93016				3.34	1.63388	1.56677	-3.93289
			3.35	1.50934	1.49551	-3.98617			3.35	1.50934	1.42326	-3.91392				3.35	1.50934	1.44808	-3.93874
			3.36	1.3944	1.34822	-3.95382			3.36	1.3944	1.29612	-3.90173				3.36	1.3944	1.33815	-3.94375
			3.37	1.29022	1.21551	-3.92529			3.37	1.29022	1.18455	-3.89433				3.37	1.29022	1.23816	-3.94794
			3.38	1.19794	1.09958	-3.90164			3.38	1.19794	1.08987	-3.89193				3.38	1.19794	1.14907	-3.95113
			3.39	1.11869	1.00193	-3.88323			3.39	1.11869	1.01329	-3.8946				3.39	1.11869	1.0719	-3.95321
			3.4	1.05356	0.923755	-3.8702			3.4	1.05356	0.955277	-3.90172				3.4	1.05356	1.00762	-3.95407
			3.41	1.00356	0.866011	-3.86245			3.41	1.00356	0.916189	-3.91262				3.41	1.00356	0.956893	-3.95333
			3.42	0.969694	0.829595	-3.8599			3.42	0.969694	0.896309	-3.92661				3.42	0.969694	0.920543	-3.95085
			3.43	0.952797	0.814904	-3.86211			3.43	0.952797	0.896104	-3.94331				3.43	0.952797	0.899469	-3.94667
			3.44	0.953642	0.821883	-3.86824			3.44	0.953642	0.915266	-3.96162				3.44	0.953642	0.894338	-3.9407
			3.45	0.972802	0.850151	-3.87735			3.45	0.972802	0.95333	-3.98053				3.45	0.972802	0.905982	-3.93318
			3.46	1.01067	0.899287	-3.88861			3.46	1.01067	1.00946	-3.99879				3.46	1.01067	0.935086	-3.92441
			3.47	1.0674	0.968509	-3.90111			3.47	1.0674	1.08295	-4.01555				3.47	1.0674	0.982179	-3.91478
			3.48	1.1429	1.05678	-3.91389			3.48	1.1429	1.17261	-4.02971				3.48	1.1429	1.04783	-3.90494
			3.49	1.23675	1.16253	-3.92578			3.49	1.23675	1.27772	-4.04097				3.49	1.23675	1.13204	-3.8953
			3.5	1.34822	1.28408	-3.93586			3.5	1.34822	1.39702	-4.04879				3.5	1.34822	1.23465	-3.88643
			3.51	1.47627	1.41952	-3.94325			3.51	1.47627	1.52835	-4.05208				3.51	1.47627	1.35533	-3.87906
			3.52	1.6195	1.56673	-3.94724			3.52	1.6195	1.67064	-4.05114				3.52	1.6195	1.49303	-3.87353
			3.53	1.77617	1.7236	-3.94743			3.53	1.77617	1.82215	-4.04598				3.53	1.77617	1.64633	-3.87016
			3.54	1.94425	1.88775	-3.9435			3.54	1.94425	1.98122	-4.03697				3.54	1.94425	1.81338	-3.86914
			3.55	2.12139	2.05694	-3.93555			3.55	2.12139	2.14609	-4.0247				3.55	2.12139	1.99178	-3.87039
			3.56	2.30502	2.22871	-3.9237			3.56	2.30502	2.31499	-4.00997				3.56	2.30502	2.17866	-3.87364
			3.57	2.49234	2.4009	-3.90855			3.57	2.49234	2.48631	-3.99396				3.57	2.49234	2.3711	-3.87876
			3.58	2.68044	2.57107	-3.89063			3.58	2.68044	2.65853	-3.97809				3.58	2.68044	2.56586	-3.88542
			3.59	2.86632	2.73678	-3.87047			3.59	2.86632	2.8297	-3.96338				3.59	2.86632	2.75951	-3.89319
			3.6	3.04696	2.89587	-3.84891			3.6	3.04696	2.99741	-3.95045				3.6	3.04696	2.94863	-3.90167
			3.61	3.2194	3.04622	-3.82681			3.61	3.2194	3.15941	-3.94001				3.61	3.2194	3.13007	-3.91067
			3.62	3.38084	3.1857	-3.80486			3.62	3.38084	3.31405	-3.93321				3.62	3.38084	3.30034	-3.9195
			3.63	3.52862	3.31243	-3.78381			3.63	3.52862	3.45892	-3.9303				3.63	3.52862	3.45644	-3.92782
			3.64	3.66037	3.42497	-3.76461			3.64	3.66037	3.59189	-3.93152				3.64	3.66037	3.59561	-3.93525
			3.65	3.77397	3.52176	-3.7478			3.65	3.77397	3.71122	-3.93725				3.65	3.77397	3.7157	-3.94174
			3.66	3.86766	3.60145	-3.73379			3.66	3.86766	3.81524	-3.94758				3.66	3.86766	3.81482	-3.94716
			3.67	3.94003	3.66289	-3.72286			3.67	3.94003	3.90235	-3.96232				3.67	3.94003	3.89136	-3.95133
			3.68	3.99004	3.70515	-3.71511			3.68	3.99004	3.97113	-3.98109				3.68	3.99004	3.94428	-3.95424
			3.69	4.01701	3.72752	-3.71051			3.69	4.01701	4.02047	-4.00346				3.69	4.01701	3.97282	-3.95581
			3.7	4.02063	3.72952	-3.7089			3.7	4.02063	4.04932	-4.02869				3.7	4.02063	3.97674	-3.95611
			3.71	4.00092	3.7112	-3.71028			3.71	4.00092	4.05663	-4.05572				3.71	4.00092	3.95612	-3.9552
			3.72	3.95824	3.67242	-3.71419			3.72	3.95824	4.04162	-4.08338				3.72	3.95824	3.91125	-3.95301
			3.73	3.89319	3.61311	-3.71992			3.73	3.89319	4.00377	-4.11058				3.73	3.89319	3.84299	-3.9498
			3.74	3.80666	3.5334	-3.72675			3.74	3.80666	3.9426	-4.13595				3.74	3.80666	3.75221	-3.94555
			3.75	3.69968	3.43396	-3.73429			3.75	3.69968	3.85808	-4.15841				3.75	3.69968	3.63999	-3.94032
			3.76	3.5735	3.316	-3.74249			3.76	3.5735	3.7504	-4.1769				3.76	3.5735	3.50759	-3.93409
			3.77	3.42945	3.1795	-3.75006			3.77	3.42945	3.62003	-4.19058				3.77	3.42945	3.35649	-3.92704
			3.78	3.26896	3.02536	-3.7564			3.78	3.26896	3.46784	-4.19888				3.78	3.26896	3.18838	-3.91942
			3.79	3.09353	2.85489	-3.76136			3.79	3.09353	3.29515	-4.20162				3.79	3.09353	3.00499	-3.91146
			3.8	2.90466	2.66921	-3.76455			3.8	2.90466	3.10343	-4.19877				3.8	2.90466	2.80803	-3.90337
			3.81	2.70387	2.46934	-3.76547			3.81	2.70387	2.89415	-4.19028				3.81	2.70387	2.59919	-3.89532
			3.82	2.49269	2.25684	-3.76416			3.82	2.49269	2.66899	-4.17631				3.82	2.49269	2.38039	-3.8877
			3.83	2.2726	2.03314	-3.76054			3.83	2.2726	2.42981	-4.15721				3.83	2.2726	2.15337	-3.88077
			3.84	2.0451	1.79955	-3.75445			3.84	2.0451	2.17843	-4.13333				3.84	2.0451	1.91993	-3.87483
			3.85	1.81163	1.55758	-3.74595			3.85	1.81163	1.91687	-4.10524				3.85	1.81163	1.68174	-3.87011
			3.86	1.57363	1.30859	-3.73496			3.86	1.57363	1.64692	-4.07329				3.86	1.57363	1.44044	-3.86681
			3.87	1.33246	1.05415	-3.72168			3.87	1.33246	1.37061	-4.03815				3.87	1.33246	1.19755	-3.86509
			3.88	1.0895	0.795703	-3.7062			3.88	1.0895	1.08978	-4.00028				3.88	1.0895	0.954492	-3.86499
			3.89	0.846056	0.535007	-3.68895			3.89	0.846056	0.806329	-3.96027				3.89	0.846056	0.712621	-3.86657
			3.9	0.603391	0.273355	-3.66996			3.9	0.603391	0.522392	-3.919				3.9	0.603391	0.473122	-3.86973
			3.91	0.362723	0.012095	-3.64937			3.91	0.362723	0.239663	-3.87694				3.91	0.362723	0.237039	-3.87432
			3.92	0.125188	-0.247328	-3.62748			3.92	0.125188	-0.040074	-3.83474				3.92	0.125188	0.00537	-3.88018
			3.93	-0.108154	-0.503585	-3.60457			3.93	-0.108154	-0.314968	-3.79319				3.93	-0.108154	-0.220971	-3.88718
			3.94	-0.336335	-0.755346	-3.58099			3.94	-0.336335	-0.583079	-3.75326				3.94	-0.336335	-0.441176	-3.89516
			3.95	-0.558506	-1.00141	-3.55709			3.95	-0.558506	-0.843221	-3.71529				3.95	-0.558506	-0.654724	-3.90378
			3.96	-0.773935	-1.24074	-3.5332			3.96	-0.773935	-1.09434	-3.67959				3.96	-0.773935	-0.86126	-3.91268
			3.97	-0.982028	-1.47217	-3.50986			3.97	-0.982028	-1.33533	-3.6467				3.97	-0.982028	-1.06045	-3.92157
			3.98	-1.18232	-1.69489	-3.48743			3.98	-1.18232	-1.56537	-3.61695				3.98	-1.18232	-1.25201	-3.93031
			3.99	-1.37449	-1.90797	-3.46652			3.99	-1.37449	-1.78378	-3.59071				3.99	-1.37449	-1.43581	-3.93868
			4	-1.55837	-2.11064	-3.44772			4	-1.55837	-1.99009	-3.56828				4	-1.55837	-1.6119	-3.94647
			4.01	-1.7339	-2.30266	-3.43124			4.01	-1.7339	-2.18391	-3.54999				4.01	-1.7339	-1.78048	-3.95342
			4.02	-1.90116	-2.48329	-3.41787			4.02	-1.90116	-2.36454	-3.53662				4.02	-1.90116	-1.94179	-3.95937
			4.03	-2.06031	-2.65226	-3.40805			4.03	-2.06031	-2.53161	-3.52869				4.03	-2.06031	-2.09609	-3.96422
			4.04	-2.21158	-2.80908	-3.4025			4.04	-2.21158	-2.68529	-3.5263				4.04	-2.21158	-2.24377	-3.96781
			4.05	-2.35527	-2.95364	-3.40163			4.05	-2.35527	-2.82594	-3.52933				4.05	-2.35527	-2.38518	-3.97009
			4.06	-2.49169	-3.08584	-3.40585			4.06	-2.49169	-2.95371	-3.53798				4.06	-2.49169	-2.52076	-3.97093
			4.07	-2.62114	-3.20574	-3.41539			4.07	-2.62114	-3.06889	-3.55225				4.07	-2.62114	-2.65076	-3.97037
			4.08	-2.7439	-3.31357	-3.43032			4.08	-2.7439	-3.17191	-3.57199				4.08	-2.7439	-2.77536	-3.96854
			4.09	-2.86017	-3.40943	-3.45075			4.09	-2.86017	-3.26271	-3.59746				4.09	-2.86017	-2.89479	-3.96539
			4.1	-2.97015	-3.49347	-3.47669			4.1	-2.97015	-3.34213	-3.62802				4.1	-2.97015	-3.00909	-3.96106
			4.11	-3.0739	-3.56581	-3.50809			4.11	-3.0739	-3.41081	-3.66309				4.11	-3.0739	-3.11838	-3.95552
			4.12	-3.17139	-3.62701	-3.54438			4.12	-3.17139	-3.46907	-3.70232				4.12	-3.17139	-3.22249	-3.9489
			4.13	-3.26255	-3.67843	-3.58412			4.13	-3.26255	-3.51743	-3.74512				4.13	-3.26255	-3.32108	-3.94147
			4.14	-3.3472	-3.71978	-3.62741			4.14	-3.3472	-3.55681	-3.79038				4.14	-3.3472	-3.41359	-3.93361
			4.15	-3.42512	-3.7515	-3.67363			4.15	-3.42512	-3.58762	-3.83751				4.15	-3.42512	-3.49981	-3.92531
			4.16	-3.49604	-3.77401	-3.72203			4.16	-3.49604	-3.61046	-3.88558				4.16	-3.49604	-3.57919	-3.91685
			4.17	-3.55967	-3.78838	-3.77129			4.17	-3.55967	-3.6259	-3.93376				4.17	-3.55967	-3.6513	-3.90837
			4.18	-3.61573	-3.79539	-3.82034			4.18	-3.61573	-3.63443	-3.9813				4.18	-3.61573	-3.71558	-3.90015
			4.19	-3.66396	-3.79543	-3.86853			4.19	-3.66396	-3.63646	-4.0275				4.19	-3.66396	-3.77163	-3.89233
			4.2	-3.70416	-3.78904	-3.91513			4.2	-3.70416	-3.63263	-4.07153				4.2	-3.70416	-3.81898	-3.88519
			4.21	-3.73624	-3.77702	-3.95921			4.21	-3.73624	-3.62342	-4.11282				4.21	-3.73624	-3.85748	-3.87876
			4.22	-3.76015	-3.76003	-4.00012			4.22	-3.76015	-3.60888	-4.15127				4.22	-3.76015	-3.88694	-3.87321
			4.23	-3.77599	-3.73865	-4.03735			4.23	-3.77599	-3.58947	-4.18652				4.23	-3.77599	-3.90707	-3.86892
			4.24	-3.78395	-3.71327	-4.07069			4.24	-3.78395	-3.56571	-4.21824				4.24	-3.78395	-3.91831	-3.86565
			4.25	-3.78436	-3.68439	-4.09996			4.25	-3.78436	-3.5375	-4.24686				4.25	-3.78436	-3.92081	-3.86355
			4.26	-3.77762	-3.6521	-4.12552			4.26	-3.77762	-3.50534	-4.27228				4.26	-3.77762	-3.91502	-3.8626
			4.27	-3.76426	-3.61741	-4.14686			4.27	-3.76426	-3.46935	-4.29492				4.27	-3.76426	-3.90154	-3.86273
			4.28	-3.74487	-3.58059	-4.16429			4.28	-3.74487	-3.42993	-4.31494				4.28	-3.74487	-3.88104	-3.86384
			4.29	-3.72013	-3.54204	-4.17809			4.29	-3.72013	-3.3873	-4.33282				4.29	-3.72013	-3.85409	-3.86604
			4.3	-3.69068	-3.50205	-4.18863			4.3	-3.69068	-3.34191	-4.34877				4.3	-3.69068	-3.82169	-3.869
			4.31	-3.65726	-3.46053	-4.19673			4.31	-3.65726	-3.29415	-4.36311				4.31	-3.65726	-3.78449	-3.87277
			4.32	-3.62053	-3.41792	-4.20261			4.32	-3.62053	-3.24443	-4.3761				4.32	-3.62053	-3.74334	-3.87719
			4.33	-3.58115	-3.37425	-4.2069			4.33	-3.58115	-3.19345	-4.38769				4.33	-3.58115	-3.69916	-3.88198
			4.34	-3.5397	-3.32955	-4.21015			4.34	-3.5397	-3.14193	-4.39777				4.34	-3.5397	-3.65244	-3.88726
			4.35	-3.49668	-3.2841	-4.21258			4.35	-3.49668	-3.09001	-4.40667				4.35	-3.49668	-3.60415	-3.89253
			4.36	-3.45253	-3.23786	-4.21467			4.36	-3.45253	-3.03821	-4.41433				4.36	-3.45253	-3.5547	-3.89783
			4.37	-3.40756	-3.19039	-4.21717			4.37	-3.40756	-2.98712	-4.42044				4.37	-3.40756	-3.50466	-3.9029
			4.38	-3.36198	-3.14172	-4.22026			4.38	-3.36198	-2.93737	-4.42461				4.38	-3.36198	-3.45453	-3.90745
			4.39	-3.31593	-3.092	-4.22393			4.39	-3.31593	-2.88944	-4.42649				4.39	-3.31593	-3.40451	-3.91142
			4.4	-3.2694	-3.04081	-4.22859			4.4	-3.2694	-2.84332	-4.42608				4.4	-3.2694	-3.35466	-3.91473
			4.41	-3.22233	-2.98765	-4.23468			4.41	-3.22233	-2.79945	-4.42289				4.41	-3.22233	-3.30527	-3.91706
			4.42	-3.17458	-2.93307	-4.24152			4.42	-3.17458	-2.75817	-4.41641				4.42	-3.17458	-3.25609	-3.91849
			4.43	-3.12592	-2.87696	-4.24896			4.43	-3.12592	-2.71969	-4.40623				4.43	-3.12592	-3.20695	-3.91897
			4.44	-3.07606	-2.81912	-4.25694			4.44	-3.07606	-2.6843	-4.39176				4.44	-3.07606	-3.1579	-3.91816
			4.45	-3.02469	-2.75919	-4.2655			4.45	-3.02469	-2.65196	-4.37274				4.45	-3.02469	-3.1084	-3.91629
			4.46	-2.97143	-2.69703	-4.27441			4.46	-2.97143	-2.62244	-4.34899				4.46	-2.97143	-3.05813	-3.9133
			4.47	-2.91595	-2.63281	-4.28315			4.47	-2.91595	-2.59548	-4.32047				4.47	-2.91595	-3.00663	-3.90933
			4.48	-2.85784	-2.56627	-4.29157			4.48	-2.85784	-2.57055	-4.28729				4.48	-2.85784	-2.95319	-3.90465
			4.49	-2.79672	-2.49735	-4.29937			4.49	-2.79672	-2.54707	-4.24965				4.49	-2.79672	-2.89748	-3.89925
			4.5	-2.73222	-2.42586	-4.30636			4.5	-2.73222	-2.52421	-4.20801				4.5	-2.73222	-2.83888	-3.89334
			4.51	-2.66401	-2.35184	-4.31217			4.51	-2.66401	-2.50104	-4.16297				4.51	-2.66401	-2.77666	-3.88735
			4.52	-2.59176	-2.27544	-4.31632			4.52	-2.59176	-2.47654	-4.11523				4.52	-2.59176	-2.71042	-3.88134
			4.53	-2.5152	-2.19638	-4.31883			4.53	-2.5152	-2.44968	-4.06553				4.53	-2.5152	-2.63943	-3.87577
			4.54	-2.4341	-2.11476	-4.31934			4.54	-2.4341	-2.41933	-4.01477				4.54	-2.4341	-2.56338	-3.87073
			4.55	-2.34828	-2.03116	-4.31712			4.55	-2.34828	-2.38439	-3.96389				4.55	-2.34828	-2.48182	-3.86646
			4.56	-2.25765	-1.94545	-4.3122			4.56	-2.25765	-2.34409	-3.91355				4.56	-2.25765	-2.39441	-3.86323
			4.57	-2.16215	-1.85769	-4.30446			4.57	-2.16215	-2.2976	-3.86455				4.57	-2.16215	-2.30098	-3.86117
			4.58	-2.06185	-1.76805	-4.2938			4.58	-2.06185	-2.24425	-3.8176				4.58	-2.06185	-2.20153	-3.86032
			4.59	-1.9569	-1.6768	-4.28009			4.59	-1.9569	-2.18338	-3.77352				4.59	-1.9569	-2.09639	-3.86051
			4.6	-1.84753	-1.58421	-4.26332			4.6	-1.84753	-2.11455	-3.73298				4.6	-1.84753	-1.98578	-3.86175
			4.61	-1.73411	-1.49055	-4.24356			4.61	-1.73411	-2.03749	-3.69662				4.61	-1.73411	-1.87027	-3.86384
			4.62	-1.61711	-1.39591	-4.22119			4.62	-1.61711	-1.95203	-3.66508				4.62	-1.61711	-1.75055	-3.86656
			4.63	-1.4971	-1.30086	-4.19623			4.63	-1.4971	-1.8582	-3.6389				4.63	-1.4971	-1.62752	-3.86958
			4.64	-1.37478	-1.20568	-4.1691			4.64	-1.37478	-1.75621	-3.61857				4.64	-1.37478	-1.50216	-3.87262
			4.65	-1.25095	-1.11052	-4.14042			4.65	-1.25095	-1.64661	-3.60434				4.65	-1.25095	-1.37551	-3.87544
			4.66	-1.1265	-1.01605	-4.11045			4.66	-1.1265	-1.53021	-3.59629				4.66	-1.1265	-1.24874	-3.87777
			4.67	-1.00242	-0.92258	-4.07984			4.67	-1.00242	-1.40802	-3.59439				4.67	-1.00242	-1.12298	-3.87944
			4.68	-0.879743	-0.83043	-4.04931			4.68	-0.879743	-1.28115	-3.59859				4.68	-0.879743	-0.999299	-3.88044
			4.69	-0.759574	-0.739666	-4.01991			4.69	-0.759574	-1.15093	-3.60865				4.69	-0.759574	-0.878889	-3.88069
			4.7	-0.64303	-0.651304	-3.99173			4.7	-0.64303	-1.01882	-3.62421				4.7	-0.64303	-0.762837	-3.88019
			4.71	-0.531223	-0.565735	-3.96549			4.71	-0.531223	-0.886487	-3.64474				4.71	-0.531223	-0.652002	-3.87922
			4.72	-0.425253	-0.483283	-3.94197			4.72	-0.425253	-0.755431	-3.66982				4.72	-0.425253	-0.54733	-3.87792
			4.73	-0.326156	-0.404288	-3.92187			4.73	-0.326156	-0.627274	-3.69888				4.73	-0.326156	-0.449595	-3.87656
			4.74	-0.234912	-0.329434	-3.90548			4.74	-0.234912	-0.503634	-3.73128				4.74	-0.234912	-0.359383	-3.87553
			4.75	-0.152395	-0.259031	-3.89336			4.75	-0.152395	-0.386156	-3.76624				4.75	-0.152395	-0.277213	-3.87518
			4.76	-0.079375	-0.193533	-3.88584			4.76	-0.079375	-0.276274	-3.8031				4.76	-0.079375	-0.203596	-3.87578
			4.77	-0.016486	-0.133601	-3.88288			4.77	-0.016486	-0.175012	-3.84147				4.77	-0.016486	-0.13892	-3.87757
			4.78	0.035768	-0.079273	-3.88496			4.78	0.035768	-0.083608	-3.88062				4.78	0.035768	-0.083245	-3.88099
			4.79	0.077024	-0.031012	-3.89196			4.79	0.077024	-0.003247	-3.91973				4.79	0.077024	-0.037095	-3.88588
			4.8	0.10707	0.010989	-3.90392			4.8	0.10707	0.065565	-3.9585				4.8	0.10707	-0.000503	-3.89243
			4.81	0.125836	0.046372	-3.92054			4.81	0.125836	0.122306	-3.99647				4.81	0.125836	0.026319	-3.90048
			4.82	0.13339	0.074751	-3.94136			4.82	0.13339	0.166274	-4.03288				4.82	0.13339	0.0433	-3.90991
			4.83	0.129929	0.095822	-3.96589			4.83	0.129929	0.197409	-4.06748				4.83	0.129929	0.050463	-3.92053
			4.84	0.115775	0.10969	-3.99391			4.84	0.115775	0.215815	-4.10004				4.84	0.115775	0.047899	-3.93212
			4.85	0.09136	0.116008	-4.02465			4.85	0.09136	0.221692	-4.13033				4.85	0.09136	0.035682	-3.94432
			4.86	0.057208	0.114783	-4.05757			4.86	0.057208	0.215642	-4.15843				4.86	0.057208	0.013858	-3.95665
			4.87	0.013941	0.1062	-4.09226			4.87	0.013941	0.198347	-4.18441				4.87	0.013941	-0.017314	-3.96875
			4.88	-0.03775	0.090311	-4.12806			4.88	-0.03775	0.170504	-4.20825				4.88	-0.03775	-0.057537	-3.98021
			4.89	-0.097101	0.067289	-4.16439			4.89	-0.097101	0.133135	-4.23024				4.89	-0.097101	-0.106446	-3.99065
			4.9	-0.163291	0.03727	-4.20056			4.9	-0.163291	0.087322	-4.25061				4.9	-0.163291	-0.163778	-3.99951
			4.91	-0.235439	0.000817	-4.23626			4.91	-0.235439	0.034322	-4.26976				4.91	-0.235439	-0.228807	-4.00663
			4.92	-0.31262	-0.041676	-4.27094			4.92	-0.31262	-0.024571	-4.28805				4.92	-0.31262	-0.300978	-4.01164
			4.93	-0.393863	-0.090141	-4.30372			4.93	-0.393863	-0.08824	-4.30562				4.93	-0.393863	-0.37935	-4.01451
			4.94	-0.478163	-0.143995	-4.33417			4.94	-0.478163	-0.155428	-4.32273				4.94	-0.478163	-0.463076	-4.01509
			4.95	-0.564464	-0.202145	-4.36232			4.95	-0.564464	-0.224771	-4.33969				4.95	-0.564464	-0.551034	-4.01343
			4.96	-0.651696	-0.264749	-4.38695			4.96	-0.651696	-0.295127	-4.35657				4.96	-0.651696	-0.642093	-4.0096
			4.97	-0.738746	-0.330848	-4.4079			4.97	-0.738746	-0.365272	-4.37347				4.97	-0.738746	-0.735027	-4.00372
			4.98	-0.824506	-0.3997	-4.42481			4.98	-0.824506	-0.43421	-4.3903				4.98	-0.824506	-0.828424	-3.99608
			4.99	-0.907837	-0.470177	-4.43766			4.99	-0.907837	-0.500953	-4.40688				4.99	-0.907837	-0.920997	-3.98684
			5	-0.987624	-0.541023	-4.4466			5	-0.987624	-0.564758	-4.42287				5	-0.987624	-1.01127	-3.97636
			5.01	-1.06275	-0.612379	-4.45037			5.01	-1.06275	-0.624973	-4.43778				5.01	-1.06275	-1.09814	-3.96461
			5.02	-1.13214	-0.682764	-4.44938			5.02	-1.13214	-0.680867	-4.45127				5.02	-1.13214	-1.17994	-3.9522
			5.03	-1.19476	-0.751592	-4.44317			5.03	-1.19476	-0.731953	-4.46281				5.03	-1.19476	-1.25564	-3.93912
			5.04	-1.24964	-0.817973	-4.43166			5.04	-1.24964	-0.777927	-4.47171				5.04	-1.24964	-1.32393	-3.92571
			5.05	-1.29586	-0.881101	-4.41476			5.05	-1.29586	-0.818291	-4.47757				5.05	-1.29586	-1.38377	-3.91208
			5.06	-1.33262	-0.939712	-4.39291			5.06	-1.33262	-0.852745	-4.47987				5.06	-1.33262	-1.43415	-3.89847
			5.07	-1.35918	-0.993267	-4.36592			5.07	-1.35918	-0.881043	-4.47814				5.07	-1.35918	-1.47451	-3.88467
			5.08	-1.37493	-1.04076	-4.33416			5.08	-1.37493	-0.902905	-4.47202				5.08	-1.37493	-1.50396	-3.87097
			5.09	-1.37934	-1.08114	-4.2982			5.09	-1.37934	-0.918269	-4.46107				5.09	-1.37934	-1.52201	-3.85733
			5.1	-1.372	-1.11395	-4.25805			5.1	-1.372	-0.926732	-4.44526				5.1	-1.372	-1.52828	-3.84372
			5.11	-1.35258	-1.13831	-4.21426			5.11	-1.35258	-0.928023	-4.42455				5.11	-1.35258	-1.52208	-3.8305
			5.12	-1.32086	-1.15345	-4.16741			5.12	-1.32086	-0.921945	-4.39891				5.12	-1.32086	-1.50304	-3.81782
			5.13	-1.27671	-1.15829	-4.11842			5.13	-1.27671	-0.908153	-4.36856				5.13	-1.27671	-1.47085	-3.80586
			5.14	-1.22007	-1.15253	-4.06754			5.14	-1.22007	-0.886452	-4.33361				5.14	-1.22007	-1.42523	-3.79483
			5.15	-1.15092	-1.13572	-4.0152			5.15	-1.15092	-0.856316	-4.2946				5.15	-1.15092	-1.36594	-3.78497
			5.16	-1.06932	-1.10718	-3.96214			5.16	-1.06932	-0.817319	-4.252				5.16	-1.06932	-1.2927	-3.77662
			5.17	-0.975367	-1.06658	-3.90879			5.17	-0.975367	-0.768911	-4.20646				5.17	-0.975367	-1.20551	-3.76986
			5.18	-0.8692	-1.01327	-3.85593			5.18	-0.8692	-0.710614	-4.15859				5.18	-0.8692	-1.10436	-3.76484
			5.19	-0.750986	-0.947084	-3.8039			5.19	-0.750986	-0.642183	-4.1088				5.19	-0.750986	-0.989232	-3.76175
			5.2	-0.620955	-0.867801	-3.75315			5.2	-0.620955	-0.563378	-4.05758				5.2	-0.620955	-0.860405	-3.76055
			5.21	-0.479361	-0.775348	-3.70401			5.21	-0.479361	-0.473806	-4.00556				5.21	-0.479361	-0.7183	-3.76106
			5.22	-0.326547	-0.669802	-3.65674			5.22	-0.326547	-0.373256	-3.95329				5.22	-0.326547	-0.563607	-3.76294
			5.23	-0.16291	-0.551564	-3.61135			5.23	-0.16291	-0.261745	-3.90117				5.23	-0.16291	-0.396974	-3.76594
			5.24	0.011021	-0.420966	-3.56801			5.24	0.011021	-0.139592	-3.84939				5.24	0.011021	-0.219451	-3.76953
			5.25	0.19463	-0.278694	-3.52668			5.25	0.19463	-0.00699	-3.79838				5.25	0.19463	-0.032213	-3.77316
			5.26	0.387111	-0.12551	-3.48738			5.26	0.387111	0.135745	-3.74863				5.26	0.387111	0.163577	-3.77647
			5.27	0.587531	0.037848	-3.45032			5.27	0.587531	0.287888	-3.70036				5.27	0.587531	0.366287	-3.77876
			5.28	0.794727	0.210665	-3.41594			5.28	0.794727	0.448358	-3.65363				5.28	0.794727	0.574219	-3.77949
			5.29	1.00739	0.391595	-3.38421			5.29	1.00739	0.615598	-3.60821				5.29	1.00739	0.785717	-3.77833
			5.3	1.22393	0.579704	-3.35577			5.3	1.22393	0.788434	-3.5645				5.3	1.22393	0.999046	-3.77511
			5.31	1.44264	0.773324	-3.33068			5.31	1.44264	0.965345	-3.5227				5.31	1.44264	1.21232	-3.76968
			5.32	1.66155	0.971048	-3.30949			5.32	1.66155	1.14459	-3.48303				5.32	1.66155	1.42374	-3.76219
			5.33	1.87857	1.1717	-3.29313			5.33	1.87857	1.32435	-3.44578				5.33	1.87857	1.63149	-3.75292
			5.34	2.09143	1.37409	-3.28266			5.34	2.09143	1.50248	-3.41105				5.34	2.09143	1.8335	-3.74207
			5.35	2.29782	1.57596	-3.27814			5.35	2.29782	1.67683	-3.37901				5.35	2.29782	2.02821	-3.73039
			5.36	2.49533	1.77544	-3.28011			5.36	2.49533	1.84532	-3.34999				5.36	2.49533	2.21418	-3.71885
			5.37	2.68161	1.97169	-3.29008			5.37	2.68161	2.00582	-3.3242				5.37	2.68161	2.38963	-3.70801
			5.38	2.85439	2.16227	-3.30789			5.38	2.85439	2.15621	-3.30182				5.38	2.85439	2.55305	-3.69866
			5.39	3.01148	2.34566	-3.33418			5.39	3.01148	2.29472	-3.28324				5.39	3.01148	2.70325	-3.69177
			5.4	3.15098	2.51995	-3.36897			5.4	3.15098	2.4197	-3.26872				5.4	3.15098	2.83892	-3.68793
			5.41	3.2712	2.68372	-3.41252			5.41	3.2712	2.52955	-3.25835				5.41	3.2712	2.95895	-3.68775
			5.42	3.37079	2.83554	-3.46475			5.42	3.37079	2.62307	-3.25228				5.42	3.37079	3.06236	-3.69157
			5.43	3.44873	2.97432	-3.52559			5.43	3.44873	2.69929	-3.25055				5.43	3.44873	3.14842	-3.69969
			5.44	3.50443	3.09933	-3.5949			5.44	3.50443	2.75758	-3.25316				5.44	3.50443	3.21629	-3.71186
			5.45	3.53766	3.20949	-3.67183			5.45	3.53766	2.7976	-3.25994				5.45	3.53766	3.26549	-3.72783
			5.46	3.54866	3.3041	-3.75544			5.46	3.54866	2.81941	-3.27075				5.46	3.54866	3.29574	-3.74708
			5.47	3.53801	3.38281	-3.8448			5.47	3.53801	2.82346	-3.28545				5.47	3.53801	3.30669	-3.76868
			5.48	3.50671	3.44562	-3.93891			5.48	3.50671	2.8105	-3.30379				5.48	3.50671	3.29844	-3.79173
			5.49	3.45611	3.49248	-4.03637			5.49	3.45611	2.78142	-3.32532				5.49	3.45611	3.27129	-3.81518
			5.5	3.38781	3.52364	-4.13582			5.5	3.38781	2.73753	-3.34972				5.5	3.38781	3.22569	-3.83788
			5.51	3.30371	3.53961	-4.2359			5.51	3.30371	2.68046	-3.37676				5.51	3.30371	3.16226	-3.85855
			5.52	3.20583	3.54108	-4.33524			5.52	3.20583	2.61188	-3.40605				5.52	3.20583	3.082	-3.87617
			5.53	3.09638	3.52906	-4.43268			5.53	3.09638	2.53373	-3.43735				5.53	3.09638	2.98653	-3.89014
			5.54	2.97756	3.504	-4.52644			5.54	2.97756	2.44805	-3.47049				5.54	2.97756	2.87733	-3.89977
			5.55	2.85162	3.46682	-4.6152			5.55	2.85162	2.35704	-3.50542				5.55	2.85162	2.75649	-3.90487
			5.56	2.72071	3.41908	-4.69837			5.56	2.72071	2.26289	-3.54219				5.56	2.72071	2.62588	-3.90518
			5.57	2.58691	3.3617	-4.77479			5.57	2.58691	2.16735	-3.58044				5.57	2.58691	2.48796	-3.90105
			5.58	2.45214	3.29596	-4.84382			5.58	2.45214	2.07226	-3.62013				5.58	2.45214	2.34516	-3.89303
			5.59	2.31817	3.22323	-4.90506			5.59	2.31817	1.97948	-3.66131				5.59	2.31817	2.19986	-3.88169
			5.6	2.18655	3.14483	-4.95828			5.6	2.18655	1.89057	-3.70402				5.6	2.18655	2.05444	-3.86789
			5.61	2.05865	3.06196	-5.0033			5.61	2.05865	1.8068	-3.74815				5.61	2.05865	1.91128	-3.85263
			5.62	1.93565	2.97576	-5.04011			5.62	1.93565	1.72946	-3.79381				5.62	1.93565	1.77228	-3.83663
			5.63	1.81851	2.88718	-5.06868			5.63	1.81851	1.65954	-3.84103				5.63	1.81851	1.63937	-3.82087
			5.64	1.70799	2.79758	-5.08959			5.64	1.70799	1.59749	-3.8895				5.64	1.70799	1.51432	-3.80633
			5.65	1.60471	2.70749	-5.10277			5.65	1.60471	1.54369	-3.93898				5.65	1.60471	1.39822	-3.79351
			5.66	1.5091	2.61751	-5.10841			5.66	1.5091	1.49824	-3.98913				5.66	1.5091	1.292	-3.78289
			5.67	1.42146	2.52824	-5.10679			5.67	1.42146	1.46114	-4.03969				5.67	1.42146	1.19624	-3.77478
			5.68	1.34192	2.44005	-5.09813			5.68	1.34192	1.43212	-4.0902				5.68	1.34192	1.11125	-3.76933
			5.69	1.27052	2.35316	-5.08264			5.69	1.27052	1.4105	-4.13998				5.69	1.27052	1.03695	-3.76643
			5.7	1.20714	2.26733	-5.0602			5.7	1.20714	1.39563	-4.1885				5.7	1.20714	0.972827	-3.76569
			5.71	1.15156	2.1828	-5.03124			5.71	1.15156	1.38695	-4.23539				5.71	1.15156	0.918327	-3.76677
			5.72	1.10343	2.09955	-4.99612			5.72	1.10343	1.38338	-4.27995				5.72	1.10343	0.872659	-3.76923
			5.73	1.06229	2.01689	-4.9546			5.73	1.06229	1.38362	-4.32133				5.73	1.06229	0.83465	-3.77236
			5.74	1.02755	1.93454	-4.907			5.74	1.02755	1.38664	-4.3591				5.74	1.02755	0.803392	-3.77585
			5.75	0.998472	1.8528	-4.85433			5.75	0.998472	1.39136	-4.39289				5.75	0.998472	0.77755	-3.77908
			5.76	0.974238	1.77085	-4.79661			5.76	0.974238	1.39677	-4.42254				5.76	0.974238	0.755822	-3.78158
			5.77	0.953885	1.68827	-4.73438			5.77	0.953885	1.40171	-4.44783				5.77	0.953885	0.736997	-3.78311
			5.78	0.936358	1.60452	-4.66816			5.78	0.936358	1.4049	-4.46854				5.78	0.936358	0.719859	-3.7835
			5.79	0.92051	1.51943	-4.59892			5.79	0.92051	1.40545	-4.48494				5.79	0.92051	0.703031	-3.78252
			5.8	0.905139	1.43272	-4.52758			5.8	0.905139	1.40255	-4.49741				5.8	0.905139	0.685572	-3.78043
			5.81	0.889004	1.34375	-4.45475			5.81	0.889004	1.39504	-4.50604				5.81	0.889004	0.666563	-3.77756
			5.82	0.870874	1.25264	-4.38177			5.82	0.870874	1.38225	-4.51138				5.82	0.870874	0.645065	-3.77419
			5.83	0.849561	1.15915	-4.30959			5.83	0.849561	1.36383	-4.51427				5.83	0.849561	0.620602	-3.77104
			5.84	0.823969	1.06315	-4.23918			5.84	0.823969	1.33916	-4.51519				5.84	0.823969	0.592795	-3.76883
			5.85	0.793134	0.965218	-4.17208			5.85	0.793134	1.30779	-4.51466				5.85	0.793134	0.56124	-3.76811
			5.86	0.756265	0.865313	-4.10905			5.86	0.756265	1.26942	-4.51315				5.86	0.756265	0.525963	-3.7697
			5.87	0.712784	0.762414	-4.04963			5.87	0.712784	1.224	-4.51121				5.87	0.712784	0.48702	-3.77424
			5.88	0.662356	0.65777	-3.99541			5.88	0.662356	1.17165	-4.50929				5.88	0.662356	0.444571	-3.78221
			5.89	0.604912	0.55172	-3.94681			5.89	0.604912	1.11269	-4.50778				5.89	0.604912	0.398913	-3.794
			5.9	0.54067	0.444679	-3.90401			5.9	0.54067	1.04754	-4.50687				5.9	0.54067	0.350285	-3.80961
			5.91	0.470121	0.337432	-3.86731			5.91	0.470121	0.976842	-4.50672				5.91	0.470121	0.299201	-3.82908
			5.92	0.394029	0.23062	-3.83659			5.92	0.394029	0.901333	-4.5073				5.92	0.394029	0.246215	-3.85219
			5.93	0.31341	0.124923	-3.81151			5.93	0.31341	0.821032	-4.50762				5.93	0.31341	0.191812	-3.8784
			5.94	0.229496	0.02136	-3.79186			5.94	0.229496	0.736479	-4.50698				5.94	0.229496	0.1365	-3.907
			5.95	0.143693	-0.079268	-3.77704			5.95	0.143693	0.649009	-4.50532				5.95	0.143693	0.081071	-3.93738
			5.96	0.057531	-0.176373	-3.7661			5.96	0.057531	0.559717	-4.50219				5.96	0.057531	0.025957	-3.96843
			5.97	-0.027378	-0.268317	-3.75906			5.97	-0.027378	0.469595	-4.49697				5.97	-0.027378	-0.028235	-3.99914
			5.98	-0.109422	-0.354358	-3.75506			5.98	-0.109422	0.379765	-4.48919				5.98	-0.109422	-0.080807	-4.02862
			5.99	-0.187013	-0.43392	-3.75309			5.99	-0.187013	0.291199	-4.47821				5.99	-0.187013	-0.131224	-4.05579
			6	-0.25867	-0.506336	-3.75233			6	-0.25867	0.205066	-4.46374				6	-0.25867	-0.17874	-4.07993
			6.01	-0.323047	-0.570678	-3.75237			6.01	-0.323047	0.122435	-4.44548				6.01	-0.323047	-0.222322	-4.10072
			6.02	-0.37898	-0.625564	-3.75342			6.02	-0.37898	0.044348	-4.42333				6.02	-0.37898	-0.261839	-4.11714
			6.03	-0.425517	-0.670852	-3.75467			6.03	-0.425517	-0.027989	-4.39753				6.03	-0.425517	-0.296762	-4.12875
			6.04	-0.461941	-0.705921	-3.75602			6.04	-0.461941	-0.093531	-4.36841				6.04	-0.461941	-0.326323	-4.13562
			6.05	-0.487773	-0.730384	-3.75739			6.05	-0.487773	-0.15123	-4.33654				6.05	-0.487773	-0.350049	-4.13772
			6.06	-0.502786	-0.743609	-3.75918			6.06	-0.502786	-0.200432	-4.30235				6.06	-0.502786	-0.367512	-4.13527
			6.07	-0.506984	-0.745664	-3.76132			6.07	-0.506984	-0.240512	-4.26647				6.07	-0.506984	-0.378316	-4.12867
			6.08	-0.500585	-0.736419	-3.76417			6.08	-0.500585	-0.270677	-4.22991				6.08	-0.500585	-0.38234	-4.11824
			6.09	-0.484009	-0.715788	-3.76822			6.09	-0.484009	-0.290397	-4.19361				6.09	-0.484009	-0.379418	-4.10459
			6.1	-0.457835	-0.684138	-3.7737			6.1	-0.457835	-0.2994	-4.15843				6.1	-0.457835	-0.369371	-4.08846
			6.11	-0.422781	-0.641288	-3.78149			6.11	-0.422781	-0.297585	-4.1252				6.11	-0.422781	-0.352111	-4.07067
			6.12	-0.379668	-0.587852	-3.79182			6.12	-0.379668	-0.284862	-4.09481				6.12	-0.379668	-0.327904	-4.05176
			6.13	-0.329394	-0.524789	-3.80461			6.13	-0.329394	-0.261185	-4.06821				6.13	-0.329394	-0.296788	-4.03261
			6.14	-0.272901	-0.452513	-3.82039			6.14	-0.272901	-0.227085	-4.04582				6.14	-0.272901	-0.258982	-4.01392
			6.15	-0.211157	-0.371872	-3.83928			6.15	-0.211157	-0.183131	-4.02803				6.15	-0.211157	-0.214771	-3.99639
			6.16	-0.145142	-0.283611	-3.86153			6.16	-0.145142	-0.129814	-4.01533				6.16	-0.145142	-0.164634	-3.98051
			6.17	-0.075813	-0.18913	-3.88668			6.17	-0.075813	-0.067899	-4.00791				6.17	-0.075813	-0.109016	-3.9668
			6.18	-0.004129	-0.089504	-3.91463			6.18	-0.004129	0.001788	-4.00592				6.18	-0.004129	-0.048275	-3.95585
			6.19	0.068995	0.01397	-3.94497			6.19	0.068995	0.078002	-4.00901				6.19	0.068995	0.01688	-3.94788
			6.2	0.142649	0.120145	-3.9775			6.2	0.142649	0.159434	-4.01678				6.2	0.142649	0.085531	-3.94288
			6.21	0.215958	0.227527	-4.01157			6.21	0.215958	0.244792	-4.02883				6.21	0.215958	0.157027	-3.94107
			6.22	0.288061	0.334836	-4.04678			6.22	0.288061	0.332686	-4.04462				6.22	0.288061	0.230362	-3.9423
			6.23	0.358129	0.440701	-4.08257			6.23	0.358129	0.421645	-4.06352				6.23	0.358129	0.304636	-3.94651
			6.24	0.425338	0.543848	-4.11851			6.24	0.425338	0.510126	-4.08479				6.24	0.425338	0.378829	-3.95349
			6.25	0.488901	0.642975	-4.15407			6.25	0.488901	0.596628	-4.10773				6.25	0.488901	0.451825	-3.96292
			6.26	0.548044	0.736869	-4.18882			6.26	0.548044	0.67962	-4.13158				6.26	0.548044	0.522489	-3.97444
			6.27	0.602043	0.824355	-4.22231			6.27	0.602043	0.757709	-4.15567				6.27	0.602043	0.589637	-3.98759
			6.28	0.650198	0.90402	-4.25382			6.28	0.650198	0.829413	-4.17922				6.28	0.650198	0.65201	-4.00181
			6.29	0.691885	0.975233	-4.28335			6.29	0.691885	0.893499	-4.20161				6.29	0.691885	0.708714	-4.01683
			6.3	0.726543	1.03708	-4.31053			6.3	0.726543	0.948805	-4.22226				6.3	0.726543	0.7587	-4.03216
			6.31	0.753704	1.08884	-4.33514			6.31	0.753704	0.994336	-4.24063				6.31	0.753704	0.801071	-4.04737
			6.32	0.772998	1.13038	-4.35738			6.32	0.772998	1.02941	-4.25642				6.32	0.772998	0.835118	-4.06212
			6.33	0.784194	1.16126	-4.37707			6.33	0.784194	1.05362	-4.26943				6.33	0.784194	0.86024	-4.07605
			6.34	0.787174	1.18163	-4.39446			6.34	0.787174	1.0665	-4.27932				6.34	0.787174	0.875906	-4.08873
			6.35	0.781982	1.19118	-4.4092			6.35	0.781982	1.06759	-4.28561				6.35	0.781982	0.881919	-4.09994
			6.36	0.768804	1.19065	-4.42184			6.36	0.768804	1.05701	-4.28821				6.36	0.768804	0.878473	-4.10967
			6.37	0.74799	1.18045	-4.43246			6.37	0.74799	1.0352	-4.28721				6.37	0.74799	0.865769	-4.11778
			6.38	0.720032	1.16083	-4.4408			6.38	0.720032	1.0027	-4.28267				6.38	0.720032	0.843952	-4.12392
			6.39	0.685567	1.13301	-4.44744			6.39	0.685567	0.960362	-4.2748				6.39	0.685567	0.813566	-4.128
			6.4	0.645366	1.09743	-4.45206			6.4	0.645366	0.90911	-4.26374				6.4	0.645366	0.775312	-4.12995
			6.41	0.600297	1.05506	-4.45476			6.41	0.600297	0.849813	-4.24952				6.41	0.600297	0.729988	-4.12969
			6.42	0.551324	1.00676	-4.45543			6.42	0.551324	0.783593	-4.23227				6.42	0.551324	0.678606	-4.12728
			6.43	0.499468	0.953606	-4.45414			6.43	0.499468	0.711899	-4.21243				6.43	0.499468	0.622018	-4.12255
			6.44	0.44577	0.896438	-4.45067			6.44	0.44577	0.636012	-4.19024				6.44	0.44577	0.561134	-4.11536
			6.45	0.39128	0.836107	-4.44483			6.45	0.39128	0.557347	-4.16607				6.45	0.39128	0.496915	-4.10564
			6.46	0.337003	0.773738	-4.43673			6.46	0.337003	0.477337	-4.14033				6.46	0.337003	0.430466	-4.09346
			6.47	0.283888	0.71022	-4.42633			6.47	0.283888	0.397319	-4.11343				6.47	0.283888	0.362948	-4.07906
			6.48	0.232776	0.646465	-4.41369			6.48	0.232776	0.318288	-4.08551				6.48	0.232776	0.295349	-4.06257
			6.49	0.184403	0.583259	-4.39886			6.49	0.184403	0.241391	-4.05699				6.49	0.184403	0.228535	-4.04413
			6.5	0.139347	0.521215	-4.38187			6.5	0.139347	0.167703	-4.02836				6.5	0.139347	0.163273	-4.02393
			6.51	0.09804	0.460804	-4.36276			6.51	0.09804	0.097942	-3.9999				6.51	0.09804	0.10034	-4.0023
			6.52	0.060727	0.402269	-4.34154			6.52	0.060727	0.032781	-3.97205				6.52	0.060727	0.040465	-3.97974
			6.53	0.027491	0.345964	-4.31847			6.53	0.027491	-0.027207	-3.9453				6.53	0.027491	-0.015739	-3.95677
			6.54	-0.00177	0.292044	-4.29381			6.54	-0.00177	-0.081697	-3.92007				6.54	-0.00177	-0.06788	-3.93389
			6.55	-0.027322	0.240684	-4.26801			6.55	-0.027322	-0.130396	-3.89693				6.55	-0.027322	-0.115509	-3.91181
			6.56	-0.049588	0.192144	-4.24173			6.56	-0.049588	-0.173304	-3.87628				6.56	-0.049588	-0.158458	-3.89113
			6.57	-0.069115	0.146319	-4.21543			6.57	-0.069115	-0.210483	-3.85863				6.57	-0.069115	-0.196565	-3.87255
			6.58	-0.08657	0.102993	-4.18956			6.58	-0.08657	-0.242218	-3.84435				6.58	-0.08657	-0.229749	-3.85682
			6.59	-0.102685	0.062036	-4.16472			6.59	-0.102685	-0.268801	-3.83388				6.59	-0.102685	-0.258117	-3.84457
			6.6	-0.118245	0.023053	-4.1413			6.6	-0.118245	-0.290704	-3.82754				6.6	-0.118245	-0.281896	-3.83635
			6.61	-0.134034	-0.014534	-4.1195			6.61	-0.134034	-0.308512	-3.82552				6.61	-0.134034	-0.301364	-3.83267
			6.62	-0.150811	-0.050546	-4.10027			6.62	-0.150811	-0.322672	-3.82814				6.62	-0.150811	-0.316898	-3.83391
			6.63	-0.169267	-0.085282	-4.08399			6.63	-0.169267	-0.33367	-3.8356				6.63	-0.169267	-0.328899	-3.84037
			6.64	-0.189996	-0.11901	-4.07099			6.64	-0.189996	-0.342215	-3.84778				6.64	-0.189996	-0.337901	-3.85209
			6.65	-0.213456	-0.151851	-4.06161			6.65	-0.213456	-0.348875	-3.86458				6.65	-0.213456	-0.34454	-3.86892
			6.66	-0.239951	-0.184174	-4.05578			6.66	-0.239951	-0.35392	-3.88603				6.66	-0.239951	-0.349411	-3.89054
			6.67	-0.269617	-0.216372	-4.05325			6.67	-0.269617	-0.357877	-3.91174				6.67	-0.269617	-0.353182	-3.91643
			6.68	-0.302398	-0.248455	-4.05394			6.68	-0.302398	-0.361202	-3.9412				6.68	-0.302398	-0.35676	-3.94564
			6.69	-0.338059	-0.280608	-4.05745			6.69	-0.338059	-0.364264	-3.97379				6.69	-0.338059	-0.360557	-3.9775
			6.7	-0.376175	-0.312807	-4.06337			6.7	-0.376175	-0.367246	-4.00893				6.7	-0.376175	-0.365168	-4.01101
			6.71	-0.416165	-0.344637	-4.07153			6.71	-0.416165	-0.370301	-4.04586				6.71	-0.416165	-0.371141	-4.04502
			6.72	-0.457292	-0.376143	-4.08115			6.72	-0.457292	-0.373527	-4.08376				6.72	-0.457292	-0.378929	-4.07836
			6.73	-0.498715	-0.407569	-4.09115			6.73	-0.498715	-0.376893	-4.12182				6.73	-0.498715	-0.388814	-4.1099
			6.74	-0.539505	-0.438427	-4.10108			6.74	-0.539505	-0.380468	-4.15904				6.74	-0.539505	-0.400893	-4.13861
			6.75	-0.578699	-0.468535	-4.11016			6.75	-0.578699	-0.38395	-4.19475				6.75	-0.578699	-0.415024	-4.16367
			6.76	-0.615322	-0.497769	-4.11755			6.76	-0.615322	-0.387146	-4.22818				6.76	-0.615322	-0.431105	-4.18422
			6.77	-0.648452	-0.52591	-4.12254			6.77	-0.648452	-0.390034	-4.25842				6.77	-0.648452	-0.448987	-4.19947
			6.78	-0.677228	-0.552586	-4.12464			6.78	-0.677228	-0.392283	-4.28494				6.78	-0.677228	-0.468342	-4.20889
			6.79	-0.700911	-0.577224	-4.12369			6.79	-0.700911	-0.393581	-4.30733				6.79	-0.700911	-0.488611	-4.2123
			6.8	-0.718892	-0.599766	-4.11913			6.8	-0.718892	-0.394067	-4.32482				6.8	-0.718892	-0.509341	-4.20955
			6.81	-0.730718	-0.619866	-4.11085			6.81	-0.730718	-0.39342	-4.3373				6.81	-0.730718	-0.529845	-4.20087
			6.82	-0.736105	-0.637183	-4.09892			6.82	-0.736105	-0.390693	-4.34541				6.82	-0.736105	-0.549517	-4.18659
			6.83	-0.734939	-0.651523	-4.08342			6.83	-0.734939	-0.385656	-4.34928				6.83	-0.734939	-0.567571	-4.16737
			6.84	-0.727259	-0.662278	-4.06498			6.84	-0.727259	-0.378412	-4.34885				6.84	-0.727259	-0.583447	-4.14381
			6.85	-0.713263	-0.669102	-4.04416			6.85	-0.713263	-0.368804	-4.34446				6.85	-0.713263	-0.596671	-4.11659
			6.86	-0.693262	-0.672354	-4.02091			6.86	-0.693262	-0.356665	-4.3366				6.86	-0.693262	-0.606578	-4.08668
			6.87	-0.66767	-0.671434	-3.99624			6.87	-0.66767	-0.341957	-4.32571				6.87	-0.66767	-0.612623	-4.05505
			6.88	-0.636968	-0.665314	-3.97165			6.88	-0.636968	-0.324746	-4.31222				6.88	-0.636968	-0.614331	-4.02264
			6.89	-0.601662	-0.654884	-3.94678			6.89	-0.601662	-0.304945	-4.29672				6.89	-0.601662	-0.611277	-3.99038
			6.9	-0.562279	-0.639921	-3.92236			6.9	-0.562279	-0.282543	-4.27974				6.9	-0.562279	-0.602949	-3.95933
			6.91	-0.519308	-0.620384	-3.89892			6.91	-0.519308	-0.257695	-4.26161				6.91	-0.519308	-0.589093	-3.93022
			6.92	-0.473207	-0.596572	-3.87663			6.92	-0.473207	-0.230489	-4.24272				6.92	-0.473207	-0.569374	-3.90383
			6.93	-0.424373	-0.568576	-3.8558			6.93	-0.424373	-0.201115	-4.22326				6.93	-0.424373	-0.543724	-3.88065
			6.94	-0.373125	-0.536363	-3.83676			6.94	-0.373125	-0.169929	-4.2032				6.94	-0.373125	-0.512272	-3.86085
			6.95	-0.319739	-0.500093	-3.81965			6.95	-0.319739	-0.137185	-4.18255				6.95	-0.319739	-0.475045	-3.84469
			6.96	-0.264416	-0.460346	-3.80407			6.96	-0.264416	-0.103179	-4.16124				6.96	-0.264416	-0.432305	-3.83211
			6.97	-0.207328	-0.417612	-3.78972			6.97	-0.207328	-0.068432	-4.1389				6.97	-0.207328	-0.384344	-3.82298
			6.98	-0.148613	-0.372183	-3.77643			6.98	-0.148613	-0.033347	-4.11527				6.98	-0.148613	-0.33174	-3.81687
			6.99	-0.088427	-0.324519	-3.76391			6.99	-0.088427	0.001781	-4.09021				6.99	-0.088427	-0.275099	-3.81333
			7	-0.026942	-0.275118	-3.75182			7	-0.026942	0.036469	-4.06341				7	-0.026942	-0.214989	-3.81195
			7.01	0.035613	-0.224273	-3.74011			7.01	0.035613	0.07035	-4.03474				7.01	0.035613	-0.152187	-3.8122
			7.02	0.098941	-0.172861	-3.7282			7.02	0.098941	0.102988	-4.00405				7.02	0.098941	-0.087578	-3.81348
			7.03	0.162644	-0.121347	-3.71601			7.03	0.162644	0.133971	-3.97133				7.03	0.162644	-0.022145	-3.81521
			7.04	0.226249	-0.070127	-3.70362			7.04	0.226249	0.162975	-3.93673				7.04	0.226249	0.043226	-3.81698
			7.05	0.289165	-0.019915	-3.69092			7.05	0.289165	0.189698	-3.90053				7.05	0.289165	0.107547	-3.81838
			7.06	0.350723	0.028821	-3.6781			7.06	0.350723	0.213835	-3.86311				7.06	0.350723	0.169855	-3.81913
			7.07	0.410174	0.075688	-3.66551			7.07	0.410174	0.235108	-3.82493				7.07	0.410174	0.22908	-3.81891
			7.08	0.466727	0.120135	-3.65341			7.08	0.466727	0.253488	-3.78676				7.08	0.466727	0.284167	-3.81744
			7.09	0.519557	0.161925	-3.64237			7.09	0.519557	0.268933	-3.74938				7.09	0.519557	0.334115	-3.81456
			7.1	0.567862	0.200765	-3.6329			7.1	0.567862	0.281271	-3.71341				7.1	0.567862	0.378092	-3.81023
			7.11	0.61088	0.236268	-3.62539			7.11	0.61088	0.290672	-3.67979				7.11	0.61088	0.415405	-3.80452
			7.12	0.647937	0.268008	-3.62007			7.12	0.647937	0.297313	-3.64938				7.12	0.647937	0.445384	-3.79745
			7.13	0.678465	0.295872	-3.61741			7.13	0.678465	0.301085	-3.62262				7.13	0.678465	0.467416	-3.78895
			7.14	0.70204	0.319934	-3.61789			7.14	0.70204	0.302019	-3.59998				7.14	0.70204	0.481069	-3.77903
			7.15	0.718396	0.33979	-3.62139			7.15	0.718396	0.300427	-3.58203				7.15	0.718396	0.486124	-3.76773
			7.16	0.727426	0.355538	-3.62811			7.16	0.727426	0.296475	-3.56905				7.16	0.727426	0.48268	-3.75525
			7.17	0.729195	0.366956	-3.63776			7.17	0.729195	0.290374	-3.56118				7.17	0.729195	0.470939	-3.74174
			7.18	0.72393	0.373964	-3.65003			7.18	0.72393	0.282215	-3.55829				7.18	0.72393	0.451147	-3.72722
			7.19	0.711986	0.376448	-3.66446			7.19	0.711986	0.272067	-3.56008				7.19	0.711986	0.42385	-3.71186
			7.2	0.693834	0.374226	-3.68039			7.2	0.693834	0.260099	-3.56627				7.2	0.693834	0.389665	-3.69583
			7.21	0.670025	0.367644	-3.69762			7.21	0.670025	0.246417	-3.57639				7.21	0.670025	0.349379	-3.67935
			7.22	0.641148	0.356393	-3.71524			7.22	0.641148	0.230923	-3.58977				7.22	0.641148	0.303819	-3.66267
			7.23	0.607792	0.340083	-3.73229			7.23	0.607792	0.213756	-3.60596				7.23	0.607792	0.253809	-3.64602
			7.24	0.57052	0.31871	-3.74819			7.24	0.57052	0.194798	-3.62428				7.24	0.57052	0.200255	-3.62974
			7.25	0.529813	0.292299	-3.76249			7.25	0.529813	0.173867	-3.64405				7.25	0.529813	0.144036	-3.61422
			7.26	0.486074	0.260688	-3.77461			7.26	0.486074	0.150724	-3.66465				7.26	0.486074	0.085892	-3.59982
			7.27	0.439568	0.223638	-3.78407			7.27	0.439568	0.125029	-3.68546				7.27	0.439568	0.02657	-3.587
			7.28	0.390452	0.181105	-3.79065			7.28	0.390452	0.096461	-3.70601				7.28	0.390452	-0.033432	-3.57612
			7.29	0.338743	0.133192	-3.79445			7.29	0.338743	0.064697	-3.72595				7.29	0.338743	-0.093773	-3.56748
			7.3	0.284345	0.079865	-3.79552			7.3	0.284345	0.02952	-3.74518				7.3	0.284345	-0.153986	-3.56167
			7.31	0.22704	0.021269	-3.79423			7.31	0.22704	-0.009603	-3.76336				7.31	0.22704	-0.213992	-3.55897
			7.32	0.166549	-0.042814	-3.79064			7.32	0.166549	-0.05295	-3.7805				7.32	0.166549	-0.27385	-3.5596
			7.33	0.10253	-0.112213	-3.78526			7.33	0.10253	-0.101063	-3.79641				7.33	0.10253	-0.333724	-3.56375
			7.34	0.034625	-0.186822	-3.77855			7.34	0.034625	-0.154286	-3.81109				7.34	0.034625	-0.393796	-3.57158
			7.35	-0.037515	-0.266441	-3.77107			7.35	-0.037515	-0.212872	-3.82464				7.35	-0.037515	-0.454346	-3.58317
			7.36	-0.11418	-0.350803	-3.76338			7.36	-0.11418	-0.276984	-3.8372				7.36	-0.11418	-0.515807	-3.59837
			7.37	-0.195605	-0.439465	-3.75614			7.37	-0.195605	-0.346618	-3.84899				7.37	-0.195605	-0.578718	-3.61689
			7.38	-0.281892	-0.531934	-3.74996			7.38	-0.281892	-0.421958	-3.85993				7.38	-0.281892	-0.643677	-3.63822
			7.39	-0.373059	-0.627901	-3.74516			7.39	-0.373059	-0.502875	-3.87018				7.39	-0.373059	-0.711127	-3.66193
			7.4	-0.46897	-0.726623	-3.74235			7.4	-0.46897	-0.589228	-3.87974				7.4	-0.46897	-0.781487	-3.68748
			7.41	-0.569371	-0.827453	-3.74192			7.41	-0.569371	-0.680948	-3.88842				7.41	-0.569371	-0.8553	-3.71407
			7.42	-0.67387	-0.929989	-3.74388			7.42	-0.67387	-0.777612	-3.89626				7.42	-0.67387	-0.932988	-3.74088
			7.43	-0.781982	-1.03359	-3.74839			7.43	-0.781982	-0.878818	-3.90316				7.43	-0.781982	-1.01471	-3.76727
			7.44	-0.893096	-1.13755	-3.75555			7.44	-0.893096	-0.984046	-3.90905				7.44	-0.893096	-1.10065	-3.79245
			7.45	-1.00654	-1.24088	-3.76566			7.45	-1.00654	-1.09266	-3.91388				7.45	-1.00654	-1.19082	-3.81572
			7.46	-1.12159	-1.34292	-3.77867			7.46	-1.12159	-1.20376	-3.91783				7.46	-1.12159	-1.28505	-3.83653
			7.47	-1.23748	-1.44293	-3.79455			7.47	-1.23748	-1.31659	-3.92089				7.47	-1.23748	-1.38325	-3.85423
			7.48	-1.35346	-1.54048	-3.81298			7.48	-1.35346	-1.43042	-3.92304				7.48	-1.35346	-1.4851	-3.86837
			7.49	-1.46878	-1.63499	-3.83378			7.49	-1.46878	-1.54453	-3.92424				7.49	-1.46878	-1.59	-3.87878
			7.5	-1.58272	-1.72559	-3.85713			7.5	-1.58272	-1.65792	-3.9248				7.5	-1.58272	-1.69745	-3.88526
			7.51	-1.69461	-1.81164	-3.88297			7.51	-1.69461	-1.7697	-3.92491				7.51	-1.69461	-1.80667	-3.88794
			7.52	-1.80384	-1.89273	-3.9111			7.52	-1.80384	-1.87922	-3.92462				7.52	-1.80384	-1.91685	-3.88699
			7.53	-1.90984	-1.96814	-3.9417			7.53	-1.90984	-1.98566	-3.92418				7.53	-1.90984	-2.02724	-3.88261
			7.54	-2.01213	-2.03739	-3.97474			7.54	-2.01213	-2.08813	-3.92399				7.54	-2.01213	-2.13694	-3.87518
			7.55	-2.11024	-2.1003	-4.00994			7.55	-2.11024	-2.18591	-3.92433				7.55	-2.11024	-2.24516	-3.86508
			7.56	-2.20379	-2.15645	-4.04734			7.56	-2.20379	-2.27818	-3.9256				7.56	-2.20379	-2.35104	-3.85274
			7.57	-2.2924	-2.20543	-4.08697			7.57	-2.2924	-2.36422	-3.92818				7.57	-2.2924	-2.4537	-3.83871
			7.58	-2.37577	-2.24743	-4.12834			7.58	-2.37577	-2.44366	-3.93211				7.58	-2.37577	-2.55226	-3.82351
			7.59	-2.45359	-2.28213	-4.17146			7.59	-2.45359	-2.51606	-3.93754				7.59	-2.45359	-2.64602	-3.80757
			7.6	-2.52559	-2.30953	-4.21606			7.6	-2.52559	-2.58079	-3.9448				7.6	-2.52559	-2.73414	-3.79145
			7.61	-2.5915	-2.32953	-4.26197			7.61	-2.5915	-2.63759	-3.9539				7.61	-2.5915	-2.81579	-3.77571
			7.62	-2.65109	-2.34209	-4.309			7.62	-2.65109	-2.68637	-3.96472				7.62	-2.65109	-2.89034	-3.76075
			7.63	-2.70414	-2.34777	-4.35637			7.63	-2.70414	-2.7269	-3.97724				7.63	-2.70414	-2.95722	-3.74692
			7.64	-2.75043	-2.34656	-4.40387			7.64	-2.75043	-2.759	-3.99143				7.64	-2.75043	-3.01574	-3.73469
			7.65	-2.78981	-2.3388	-4.45101			7.65	-2.78981	-2.78271	-4.00711				7.65	-2.78981	-3.06536	-3.72445
			7.66	-2.82214	-2.32469	-4.49745			7.66	-2.82214	-2.79818	-4.02396				7.66	-2.82214	-3.10568	-3.71646
			7.67	-2.84729	-2.30441	-4.54289			7.67	-2.84729	-2.80577	-4.04153				7.67	-2.84729	-3.1364	-3.71089
			7.68	-2.86523	-2.27823	-4.58699			7.68	-2.86523	-2.80544	-4.05979				7.68	-2.86523	-3.15731	-3.70792
			7.69	-2.87593	-2.24679	-4.62915			7.69	-2.87593	-2.79753	-4.0784				7.69	-2.87593	-3.16818	-3.70776
			7.7	-2.87944	-2.21052	-4.66892			7.7	-2.87944	-2.7825	-4.09693				7.7	-2.87944	-3.16894	-3.7105
			7.71	-2.87582	-2.16973	-4.70609			7.71	-2.87582	-2.76038	-4.11544				7.71	-2.87582	-3.15976	-3.71606
			7.72	-2.86521	-2.12494	-4.74027			7.72	-2.86521	-2.73203	-4.13318				7.72	-2.86521	-3.1408	-3.72441
			7.73	-2.84776	-2.07638	-4.77138			7.73	-2.84776	-2.69785	-4.14991				7.73	-2.84776	-3.11231	-3.73546
			7.74	-2.82366	-2.0244	-4.79926			7.74	-2.82366	-2.65826	-4.1654				7.74	-2.82366	-3.07459	-3.74907
			7.75	-2.79312	-1.96945	-4.82367			7.75	-2.79312	-2.61356	-4.17956				7.75	-2.79312	-3.0282	-3.76492
			7.76	-2.75633	-1.91205	-4.84429			7.76	-2.75633	-2.56401	-4.19232				7.76	-2.75633	-2.97365	-3.78268
			7.77	-2.71353	-1.85241	-4.86112			7.77	-2.71353	-2.51024	-4.20329				7.77	-2.71353	-2.91142	-3.80211
			7.78	-2.66486	-1.79084	-4.87402			7.78	-2.66486	-2.45256	-4.2123				7.78	-2.66486	-2.84215	-3.82271
			7.79	-2.61053	-1.72784	-4.88269			7.79	-2.61053	-2.39143	-4.2191				7.79	-2.61053	-2.76629	-3.84424
			7.8	-2.55069	-1.66353	-4.88716			7.8	-2.55069	-2.32701	-4.22368				7.8	-2.55069	-2.68438	-3.86631
			7.81	-2.48543	-1.59826	-4.88717			7.81	-2.48543	-2.25981	-4.22562				7.81	-2.48543	-2.59702	-3.88841
			7.82	-2.41485	-1.5324	-4.88245			7.82	-2.41485	-2.19002	-4.22482				7.82	-2.41485	-2.5046	-3.91024
			7.83	-2.33901	-1.46612	-4.87288			7.83	-2.33901	-2.11784	-4.22117				7.83	-2.33901	-2.4076	-3.93141
			7.84	-2.25796	-1.39945	-4.85851			7.84	-2.25796	-2.04333	-4.21463				7.84	-2.25796	-2.30644	-3.95153
			7.85	-2.17176	-1.33223	-4.83952			7.85	-2.17176	-1.96669	-4.20506				7.85	-2.17176	-2.20152	-3.97024
			7.86	-2.08045	-1.26516	-4.81529			7.86	-2.08045	-1.88779	-4.19266				7.86	-2.08045	-2.09334	-3.98711
			7.87	-1.98412	-1.19838	-4.78573			7.87	-1.98412	-1.80681	-4.1773				7.87	-1.98412	-1.98238	-4.00173
			7.88	-1.88289	-1.13178	-4.7511			7.88	-1.88289	-1.72384	-4.15905				7.88	-1.88289	-1.869	-4.01389
			7.89	-1.77691	-1.06517	-4.71174			7.89	-1.77691	-1.63868	-4.13823				7.89	-1.77691	-1.75357	-4.02334
			7.9	-1.66643	-0.99884	-4.66759			7.9	-1.66643	-1.55138	-4.11505				7.9	-1.66643	-1.63674	-4.02969
			7.91	-1.55174	-0.93284	-4.6189			7.91	-1.55174	-1.4619	-4.08984				7.91	-1.55174	-1.51895	-4.0328
			7.92	-1.43324	-0.867188	-4.56605			7.92	-1.43324	-1.37013	-4.06312				7.92	-1.43324	-1.40065	-4.03259
			7.93	-1.31138	-0.801612	-4.50976			7.93	-1.31138	-1.27587	-4.03551				7.93	-1.31138	-1.28221	-4.02917
			7.94	-1.1867	-0.736365	-4.45033			7.94	-1.1867	-1.17941	-4.00729				7.94	-1.1867	-1.1641	-4.0226
			7.95	-1.05983	-0.671466	-4.38836			7.95	-1.05983	-1.08059	-3.97924				7.95	-1.05983	-1.04685	-4.01298
			7.96	-0.931429	-0.606494	-4.32493			7.96	-0.931429	-0.979536	-3.95189				7.96	-0.931429	-0.930736	-4.00069
			7.97	-0.802243	-0.541456	-4.26079			7.97	-0.802243	-0.876482	-3.92576				7.97	-0.802243	-0.816051	-3.98619
			7.98	-0.673013	-0.476303	-4.19671			7.98	-0.673013	-0.771486	-3.90153				7.98	-0.673013	-0.702951	-3.97006
			7.99	-0.544521	-0.410977	-4.13354			7.99	-0.544521	-0.66452	-3.88				7.99	-0.544521	-0.591689	-3.95283
			8	-0.417511	-0.345143	-4.07237			8	-0.417511	-0.555656	-3.86185				8	-0.417511	-0.482462	-3.93505
			8.01	-0.292715	-0.278635	-4.01408			8.01	-0.292715	-0.445098	-3.84762				8.01	-0.292715	-0.375479	-3.91724
			8.02	-0.170811	-0.211271	-3.95954			8.02	-0.170811	-0.333221	-3.83759				8.02	-0.170811	-0.270728	-3.90008
			8.03	-0.052362	-0.142654	-3.90971			8.03	-0.052362	-0.220252	-3.83211				8.03	-0.052362	-0.16803	-3.88433
			8.04	0.062135	-0.072595	-3.86527			8.04	0.062135	-0.10657	-3.83129				8.04	0.062135	-0.067388	-3.87048
			8.05	0.172304	-0.000737	-3.82696			8.05	0.172304	0.007648	-3.83534				8.05	0.172304	0.031263	-3.85896
			8.06	0.277907	0.072894	-3.79499			8.06	0.277907	0.122248	-3.84434				8.06	0.277907	0.128184	-3.85028
			8.07	0.378867	0.14854	-3.76967			8.07	0.378867	0.237001	-3.85813				8.07	0.378867	0.223577	-3.84471
			8.08	0.475239	0.226465	-3.75123			8.08	0.475239	0.35157	-3.87633				8.08	0.475239	0.31776	-3.84252
			8.09	0.567234	0.307012	-3.73978			8.09	0.567234	0.465728	-3.89849				8.09	0.567234	0.410942	-3.84371
			8.1	0.655205	0.390408	-3.7352			8.1	0.655205	0.579239	-3.92403				8.1	0.655205	0.503405	-3.8482
			8.11	0.73968	0.476974	-3.73729			8.11	0.73968	0.692197	-3.95252				8.11	0.73968	0.595571	-3.85589
			8.12	0.821281	0.566977	-3.7457			8.12	0.821281	0.804338	-3.98306				8.12	0.821281	0.687621	-3.86634
			8.13	0.900752	0.660739	-3.75999			8.13	0.900752	0.915766	-4.01501				8.13	0.900752	0.779816	-3.87906
			8.14	0.978918	0.758186	-3.77927			8.14	0.978918	1.02642	-4.0475				8.14	0.978918	0.87275	-3.89383
			8.15	1.05669	0.859399	-3.80271			8.15	1.05669	1.13633	-4.07964				8.15	1.05669	0.966712	-3.91003
			8.16	1.13497	0.964502	-3.82954			8.16	1.13497	1.24584	-4.11088				8.16	1.13497	1.06188	-3.92691
			8.17	1.21467	1.07349	-3.85882			8.17	1.21467	1.35501	-4.14034				8.17	1.21467	1.15849	-3.94382
			8.18	1.29667	1.18633	-3.88965			8.18	1.29667	1.46368	-4.16701				8.18	1.29667	1.25686	-3.96019
			8.19	1.38179	1.30294	-3.92115			8.19	1.38179	1.57218	-4.19039				8.19	1.38179	1.35716	-3.97537
			8.2	1.47072	1.42302	-3.9523			8.2	1.47072	1.68084	-4.21012				8.2	1.47072	1.45953	-3.98882
			8.21	1.56402	1.54624	-3.98222			8.21	1.56402	1.78965	-4.22563				8.21	1.56402	1.5641	-4.00008
			8.22	1.66211	1.67203	-4.00993			8.22	1.66211	1.89871	-4.2366				8.22	1.66211	1.67083	-4.00873
			8.23	1.76519	1.80011	-4.03492			8.23	1.76519	2.00818	-4.24299				8.23	1.76519	1.77976	-4.01457
			8.24	1.87332	1.93013	-4.05681			8.24	1.87332	2.11824	-4.24492				8.24	1.87332	1.89081	-4.01748
			8.25	1.98633	2.06122	-4.0749			8.25	1.98633	2.22887	-4.24255				8.25	1.98633	2.00374	-4.01741
			8.26	2.10381	2.19287	-4.08905			8.26	2.10381	2.34001	-4.2362				8.26	2.10381	2.11825	-4.01444
			8.27	2.22523	2.32424	-4.09902			8.27	2.22523	2.45166	-4.22644				8.27	2.22523	2.23396	-4.00873
			8.28	2.34983	2.45468	-4.10485			8.28	2.34983	2.56373	-4.21391				8.28	2.34983	2.35037	-4.00055
			8.29	2.47671	2.58364	-4.10693			8.29	2.47671	2.67586	-4.19915				8.29	2.47671	2.46703	-3.99031
			8.3	2.60485	2.71056	-4.10571			8.3	2.60485	2.7877	-4.18286				8.3	2.60485	2.58319	-3.97835
			8.31	2.73309	2.83406	-4.10097			8.31	2.73309	2.89895	-4.16586				8.31	2.73309	2.69814	-3.96504
			8.32	2.86028	2.95342	-4.09314			8.32	2.86028	3.00907	-4.14879				8.32	2.86028	2.81121	-3.95094
			8.33	2.98517	3.06804	-4.08287			8.33	2.98517	3.11736	-4.13219				8.33	2.98517	2.9217	-3.93653
			8.34	3.10657	3.17711	-4.07053			8.34	3.10657	3.22327	-4.11669				8.34	3.10657	3.02872	-3.92214
			8.35	3.22329	3.27994	-4.05664			8.35	3.22329	3.32632	-4.10302				8.35	3.22329	3.1315	-3.90821
			8.36	3.33423	3.3759	-4.04167			8.36	3.33423	3.42545	-4.09122				8.36	3.33423	3.22921	-3.89498
			8.37	3.43837	3.46456	-4.02619			8.37	3.43837	3.51978	-4.08142				8.37	3.43837	3.32094	-3.88257
			8.38	3.53479	3.54534	-4.01056			8.38	3.53479	3.60865	-4.07386				8.38	3.53479	3.40605	-3.87127
			8.39	3.62267	3.61779	-3.99512			8.39	3.62267	3.69131	-4.06864				8.39	3.62267	3.48351	-3.86084
			8.4	3.70136	3.68149	-3.98013			8.4	3.70136	3.76671	-4.06535				8.4	3.70136	3.55249	-3.85113
			8.41	3.77027	3.73605	-3.96578			8.41	3.77027	3.83431	-4.06403				8.41	3.77027	3.61247	-3.8422
			8.42	3.82895	3.78115	-3.9522			8.42	3.82895	3.89325	-4.06431				8.42	3.82895	3.66284	-3.83389
			8.43	3.87701	3.81671	-3.9397			8.43	3.87701	3.94267	-4.06566				8.43	3.87701	3.7028	-3.82579
			8.44	3.91421	3.84262	-3.92842			8.44	3.91421	3.98197	-4.06776				8.44	3.91421	3.73194	-3.81773
			8.45	3.94031	3.8591	-3.91878			8.45	3.94031	4.0107	-4.07038				8.45	3.94031	3.75015	-3.80984
			8.46	3.95515	3.86558	-3.91043			8.46	3.95515	4.02832	-4.07318				8.46	3.95515	3.75717	-3.80202
			8.47	3.95862	3.86219	-3.90358			8.47	3.95862	4.03449	-4.07587				8.47	3.95862	3.75299	-3.79437
			8.48	3.95065	3.84912	-3.89847			8.48	3.95065	4.02906	-4.07842				8.48	3.95065	3.73783	-3.78719
			8.49	3.9312	3.82673	-3.89553			8.49	3.9312	4.01202	-4.08082				8.49	3.9312	3.71187	-3.78067
			8.5	3.90027	3.79522	-3.89495			8.5	3.90027	3.98309	-4.08282				8.5	3.90027	3.67558	-3.77531
			8.51	3.85791	3.75458	-3.89667			8.51	3.85791	3.94257	-4.08466				8.51	3.85791	3.62946	-3.77155
			8.52	3.8042	3.70524	-3.90104			8.52	3.8042	3.89073	-4.08654				8.52	3.8042	3.57397	-3.76978
			8.53	3.73932	3.64755	-3.90823			8.53	3.73932	3.82768	-4.08836				8.53	3.73932	3.50973	-3.77042
			8.54	3.6635	3.58199	-3.91848			8.54	3.6635	3.75398	-4.09047				8.54	3.6635	3.43732	-3.77381
			8.55	3.57714	3.50867	-3.93153			8.55	3.57714	3.6708	-4.09366				8.55	3.57714	3.35737	-3.78022
			8.56	3.48068	3.42819	-3.94751			8.56	3.48068	3.57816	-4.09747				8.56	3.48068	3.27054	-3.78985
			8.57	3.37471	3.34102	-3.96631			8.57	3.37471	3.47675	-4.10205				8.57	3.37471	3.17754	-3.80283
			8.58	3.25996	3.2475	-3.98754			8.58	3.25996	3.36745	-4.10749				8.58	3.25996	3.07899	-3.81903
			8.59	3.13728	3.14841	-4.01113			8.59	3.13728	3.25101	-4.11372				8.59	3.13728	2.97544	-3.83815
			8.6	3.00769	3.04416	-4.03647			8.6	3.00769	3.12819	-4.1205				8.6	3.00769	2.86746	-3.85977
			8.61	2.87223	2.93535	-4.06312			8.61	2.87223	3.0004	-4.12817				8.61	2.87223	2.75577	-3.88354
			8.62	2.7321	2.82228	-4.09017			8.62	2.7321	2.86837	-4.13627				8.62	2.7321	2.64097	-3.90887
			8.63	2.58857	2.70567	-4.1171			8.63	2.58857	2.73323	-4.14467				8.63	2.58857	2.52345	-3.93488
			8.64	2.44291	2.58608	-4.14317			8.64	2.44291	2.59553	-4.15262				8.64	2.44291	2.40376	-3.96085
			8.65	2.29637	2.46396	-4.1676			8.65	2.29637	2.45654	-4.16017				8.65	2.29637	2.28252	-3.98615
			8.66	2.15022	2.33986	-4.18963			8.66	2.15022	2.31728	-4.16706				8.66	2.15022	2.16018	-4.00996
			8.67	2.00564	2.21428	-4.20864			8.67	2.00564	2.17846	-4.17282				8.67	2.00564	2.03732	-4.03168
			8.68	1.86371	2.08758	-4.22386			8.68	1.86371	2.04102	-4.1773				8.68	1.86371	1.91433	-4.05062
			8.69	1.72536	1.96053	-4.23517			8.69	1.72536	1.90581	-4.18045				8.69	1.72536	1.7916	-4.06624
			8.7	1.5914	1.83369	-4.24229			8.7	1.5914	1.77392	-4.18253				8.7	1.5914	1.66944	-4.07804
			8.71	1.46249	1.7075	-4.24502			8.71	1.46249	1.64576	-4.18328				8.71	1.46249	1.54807	-4.08558
			8.72	1.3391	1.58206	-4.24296			8.72	1.3391	1.52206	-4.18296				8.72	1.3391	1.42799	-4.08889
			8.73	1.22158	1.45802	-4.23644			8.73	1.22158	1.40328	-4.18169				8.73	1.22158	1.30947	-4.08788
			8.74	1.11009	1.33541	-4.22532			8.74	1.11009	1.28981	-4.17972				8.74	1.11009	1.19271	-4.08262
			8.75	1.00467	1.21447	-4.2098			8.75	1.00467	1.1819	-4.17723				8.75	1.00467	1.07801	-4.07334
			8.76	0.905254	1.09552	-4.19026			8.76	0.905254	1.07986	-4.17461				8.76	0.905254	0.965693	-4.06044
			8.77	0.811694	0.978672	-4.16698			8.77	0.811694	0.983742	-4.17205				8.77	0.811694	0.856194	-4.0445
			8.78	0.723731	0.864039	-4.14031			8.78	0.723731	0.893435	-4.1697				8.78	0.723731	0.749665	-4.02593
			8.79	0.641102	0.751822	-4.11072			8.79	0.641102	0.808716	-4.16761				8.79	0.641102	0.646361	-4.00526
			8.8	0.563491	0.642115	-4.07862			8.8	0.563491	0.72959	-4.1661				8.8	0.563491	0.54647	-3.98298
			8.81	0.49058	0.534953	-4.04437			8.81	0.49058	0.655679	-4.1651				8.81	0.49058	0.450026	-3.95945
			8.82	0.422019	0.43004	-4.00802			8.82	0.422019	0.58652	-4.1645				8.82	0.422019	0.357082	-3.93506
			8.83	0.357476	0.327591	-3.97011			8.83	0.357476	0.521816	-4.16434				8.83	0.357476	0.26787	-3.91039
			8.84	0.296599	0.227333	-3.93073			8.84	0.296599	0.460919	-4.16432				8.84	0.296599	0.182141	-3.88554
			8.85	0.239036	0.129083	-3.89005			8.85	0.239036	0.403186	-4.16415				8.85	0.239036	0.099725	-3.86069
			8.86	0.184384	0.03246	-3.84808			8.86	0.184384	0.347958	-4.16357				8.86	0.184384	0.020476	-3.83609
			8.87	0.132222	-0.062177	-3.8056			8.87	0.132222	0.294637	-4.16242				8.87	0.132222	-0.055887	-3.81189
			8.88	0.082081	-0.154862	-3.76306			8.88	0.082081	0.242477	-4.1604				8.88	0.082081	-0.129816	-3.7881
			8.89	0.033433	-0.246158	-3.72041			8.89	0.033433	0.190422	-4.15699				8.89	0.033433	-0.201687	-3.76488
			8.9	-0.014324	-0.335997	-3.67833			8.9	-0.014324	0.137976	-4.1523				8.9	-0.014324	-0.272121	-3.7422
			8.91	-0.061849	-0.424625	-3.63722			8.91	-0.061849	0.084722	-4.14657				8.91	-0.061849	-0.341689	-3.72016
			8.92	-0.109859	-0.512496	-3.59736			8.92	-0.109859	0.029779	-4.13964				8.92	-0.109859	-0.41099	-3.69887
			8.93	-0.159116	-0.599351	-3.55977			8.93	-0.159116	-0.027531	-4.13159				8.93	-0.159116	-0.480551	-3.67856
			8.94	-0.210428	-0.68494	-3.52549			8.94	-0.210428	-0.087783	-4.12265				8.94	-0.210428	-0.551029	-3.6594
			8.95	-0.264587	-0.769585	-3.495			8.95	-0.264587	-0.151472	-4.11311				8.95	-0.264587	-0.623006	-3.64158
			8.96	-0.322366	-0.85332	-3.46905			8.96	-0.322366	-0.219185	-4.10318				8.96	-0.322366	-0.697106	-3.62526
			8.97	-0.384489	-0.936788	-3.4477			8.97	-0.384489	-0.291294	-4.09319				8.97	-0.384489	-0.773844	-3.61064
			8.98	-0.451573	-1.01931	-3.43226			8.98	-0.451573	-0.367848	-4.08373				8.98	-0.451573	-0.853579	-3.59799
			8.99	-0.524141	-1.10109	-3.42306			8.99	-0.524141	-0.449488	-4.07465				8.99	-0.524141	-0.936702	-3.58744
			9	-0.602545	-1.18239	-3.42016			9	-0.602545	-0.536407	-4.06614				9	-0.602545	-1.02352	-3.57902
			9.01	-0.68697	-1.26307	-3.4239			9.01	-0.68697	-0.628407	-4.05856				9.01	-0.68697	-1.11411	-3.57286
			9.02	-0.777408	-1.34279	-3.43462			9.02	-0.777408	-0.725677	-4.05173				9.02	-0.777408	-1.20851	-3.5689
			9.03	-0.873685	-1.42152	-3.45217			9.03	-0.873685	-0.827873	-4.04581				9.03	-0.873685	-1.30659	-3.5671
			9.04	-0.975414	-1.49942	-3.47599			9.04	-0.975414	-0.934774	-4.04064				9.04	-0.975414	-1.40791	-3.56751
			9.05	-1.08204	-1.57629	-3.50575			9.05	-1.08204	-1.04628	-4.03576				9.05	-1.08204	-1.51223	-3.5698
			9.06	-1.19284	-1.65207	-3.54077			9.06	-1.19284	-1.16189	-4.03095				9.06	-1.19284	-1.61904	-3.5738
			9.07	-1.30699	-1.72656	-3.58044			9.07	-1.30699	-1.28089	-4.0261				9.07	-1.30699	-1.72759	-3.5794
			9.08	-1.42356	-1.79972	-3.62384			9.08	-1.42356	-1.40278	-4.02079				9.08	-1.42356	-1.83743	-3.58614
			9.09	-1.54157	-1.87132	-3.67025			9.09	-1.54157	-1.52669	-4.01488				9.09	-1.54157	-1.94775	-3.59382
			9.1	-1.66001	-1.94122	-3.71879			9.1	-1.66001	-1.65219	-4.00782				9.1	-1.66001	-2.0577	-3.6023
			9.11	-1.77791	-2.00928	-3.76862			9.11	-1.77791	-1.77845	-3.99945				9.11	-1.77791	-2.16657	-3.61133
			9.12	-1.89434	-2.07542	-3.81892			9.12	-1.89434	-1.90451	-3.98983				9.12	-1.89434	-2.27356	-3.62078
			9.13	-2.00847	-2.13928	-3.8692			9.13	-2.00847	-2.0298	-3.97867				9.13	-2.00847	-2.37787	-3.6306
			9.14	-2.11955	-2.20115	-3.91839			9.14	-2.11955	-2.15331	-3.96624				9.14	-2.11955	-2.47884	-3.64071
			9.15	-2.22695	-2.26045	-3.9665			9.15	-2.22695	-2.27416	-3.95279				9.15	-2.22695	-2.57577	-3.65118
			9.16	-2.33016	-2.31673	-4.01343			9.16	-2.33016	-2.39125	-3.93892				9.16	-2.33016	-2.66781	-3.66235
			9.17	-2.42878	-2.37027	-4.05851			9.17	-2.42878	-2.5038	-3.92498				9.17	-2.42878	-2.75467	-3.67411
			9.18	-2.52248	-2.42054	-4.10194			9.18	-2.52248	-2.61101	-3.91147				9.18	-2.52248	-2.83573	-3.68674
			9.19	-2.61103	-2.46713	-4.14389			9.19	-2.61103	-2.71178	-3.89924				9.19	-2.61103	-2.91057	-3.70045
			9.2	-2.69422	-2.50987	-4.18435			9.2	-2.69422	-2.80539	-3.88884				9.2	-2.69422	-2.97889	-3.71533
			9.21	-2.77191	-2.5485	-4.22341			9.21	-2.77191	-2.89115	-3.88076				9.21	-2.77191	-3.0405	-3.73141
			9.22	-2.84388	-2.58279	-4.26108			9.22	-2.84388	-2.9684	-3.87548				9.22	-2.84388	-3.09527	-3.74861
			9.23	-2.90993	-2.61216	-4.29778			9.23	-2.90993	-3.0366	-3.87333				9.23	-2.90993	-3.1431	-3.76683
			9.24	-2.96981	-2.63645	-4.33336			9.24	-2.96981	-3.09492	-3.87489				9.24	-2.96981	-3.184	-3.78581
			9.25	-3.02318	-2.65554	-4.36764			9.25	-3.02318	-3.14286	-3.88032				9.25	-3.02318	-3.21809	-3.80509
			9.26	-3.06963	-2.66873	-4.4009			9.26	-3.06963	-3.18009	-3.88954				9.26	-3.06963	-3.24521	-3.82442
			9.27	-3.10869	-2.67575	-4.43294			9.27	-3.10869	-3.20621	-3.90248				9.27	-3.10869	-3.26548	-3.84321
			9.28	-3.13985	-2.67675	-4.4631			9.28	-3.13985	-3.22124	-3.91861				9.28	-3.13985	-3.27893	-3.86091
			9.29	-3.1625	-2.67161	-4.49088			9.29	-3.1625	-3.22479	-3.9377				9.29	-3.1625	-3.28553	-3.87697
			9.3	-3.17603	-2.65995	-4.51608			9.3	-3.17603	-3.21663	-3.95939				9.3	-3.17603	-3.28509	-3.89093
			9.31	-3.17984	-2.64156	-4.53828			9.31	-3.17984	-3.19742	-3.98242				9.31	-3.17984	-3.27766	-3.90218
			9.32	-3.17336	-2.616	-4.55736			9.32	-3.17336	-3.16682	-4.00655				9.32	-3.17336	-3.26312	-3.91024
			9.33	-3.15609	-2.58327	-4.57281			9.33	-3.15609	-3.12522	-4.03086				9.33	-3.15609	-3.24106	-3.91502
			9.34	-3.12758	-2.54374	-4.58384			9.34	-3.12758	-3.07303	-4.05455				9.34	-3.12758	-3.21133	-3.91625
			9.35	-3.08756	-2.49738	-4.59018			9.35	-3.08756	-3.01041	-4.07715				9.35	-3.08756	-3.17353	-3.91403
			9.36	-3.03585	-2.44419	-4.59165			9.36	-3.03585	-2.9377	-4.09814				9.36	-3.03585	-3.12742	-3.90842
			9.37	-2.97245	-2.38441	-4.58804			9.37	-2.97245	-2.85584	-4.11661				9.37	-2.97245	-3.07271	-3.89974
			9.38	-2.89752	-2.31816	-4.57935			9.38	-2.89752	-2.76534	-4.13218				9.38	-2.89752	-3.00902	-3.8885
			9.39	-2.81141	-2.24566	-4.56575			9.39	-2.81141	-2.6664	-4.145				9.39	-2.81141	-2.93623	-3.87518
			9.4	-2.71458	-2.16731	-4.54728			9.4	-2.71458	-2.55973	-4.15485				9.4	-2.71458	-2.85414	-3.86044
			9.41	-2.60771	-2.08335	-4.52437			9.41	-2.60771	-2.446	-4.16172				9.41	-2.60771	-2.7627	-3.84501
			9.42	-2.49159	-1.99432	-4.49726			9.42	-2.49159	-2.32593	-4.16566				9.42	-2.49159	-2.6619	-3.82968
			9.43	-2.36712	-1.90036	-4.46677			9.43	-2.36712	-2.20018	-4.16695				9.43	-2.36712	-2.55191	-3.81521
			9.44	-2.23529	-1.80205	-4.43323			9.44	-2.23529	-2.06985	-4.16544				9.44	-2.23529	-2.433	-3.80229
			9.45	-2.09718	-1.69973	-4.39745			9.45	-2.09718	-1.93512	-4.16206				9.45	-2.09718	-2.30549	-3.79169
			9.46	-1.9539	-1.59427	-4.35963			9.46	-1.9539	-1.79673	-4.15717				9.46	-1.9539	-2.16969	-3.78421
			9.47	-1.80659	-1.48582	-4.32077			9.47	-1.80659	-1.65549	-4.15109				9.47	-1.80659	-2.02626	-3.78033
			9.48	-1.65635	-1.375	-4.28134			9.48	-1.65635	-1.51212	-4.14423				9.48	-1.65635	-1.87583	-3.78052
			9.49	-1.50429	-1.26216	-4.24213			9.49	-1.50429	-1.36726	-4.13704				9.49	-1.50429	-1.71914	-3.78515
			9.5	-1.35147	-1.14817	-4.20329			9.5	-1.35147	-1.22161	-4.12986				9.5	-1.35147	-1.55714	-3.79432
			9.51	-1.19888	-1.03359	-4.16529			9.51	-1.19888	-1.07573	-4.12316				9.51	-1.19888	-1.39074	-3.80814
			9.52	-1.04747	-0.918909	-4.12856			9.52	-1.04747	-0.930778	-4.11669				9.52	-1.04747	-1.2211	-3.82637
			9.53	-0.898062	-0.804662	-4.0934			9.53	-0.898062	-0.786672	-4.11139				9.53	-0.898062	-1.04928	-3.84878
			9.54	-0.751449	-0.691411	-4.06004			9.54	-0.751449	-0.644371	-4.10708				9.54	-0.751449	-0.876721	-3.87473
			9.55	-0.608322	-0.579506	-4.02882			9.55	-0.608322	-0.504557	-4.10377				9.55	-0.608322	-0.704643	-3.90368
			9.56	-0.469317	-0.469654	-3.99966			9.56	-0.469317	-0.367723	-4.10159				9.56	-0.469317	-0.534483	-3.93483
			9.57	-0.334945	-0.362261	-3.97268			9.57	-0.334945	-0.234388	-4.10056				9.57	-0.334945	-0.367726	-3.96722
			9.58	-0.205692	-0.257572	-3.94812			9.58	-0.205692	-0.105352	-4.10034				9.58	-0.205692	-0.205759	-3.99993
			9.59	-0.081959	-0.156244	-3.92571			9.59	-0.081959	0.018839	-4.1008				9.59	-0.081959	-0.049866	-4.03209
			9.6	0.035898	-0.058742	-3.90536			9.6	0.035898	0.137959	-4.10206				9.6	0.035898	0.098587	-4.06269
			9.61	0.147618	0.034826	-3.88721			9.61	0.147618	0.251366	-4.10375				9.61	0.147618	0.238337	-4.09072
			9.62	0.25296	0.124074	-3.87111			9.62	0.25296	0.35834	-4.10538				9.62	0.25296	0.368369	-4.11541
			9.63	0.351723	0.20867	-3.85695			9.63	0.351723	0.458598	-4.10687				9.63	0.351723	0.487881	-4.13616
			9.64	0.443743	0.287929	-3.84419			9.64	0.443743	0.551926	-4.10818				9.64	0.443743	0.595981	-4.15224
			9.65	0.528911	0.361669	-3.83276			9.65	0.528911	0.637812	-4.1089				9.65	0.528911	0.692029	-4.16312
			9.66	0.607133	0.430099	-3.82297			9.66	0.607133	0.715848	-4.10872				9.66	0.607133	0.775724	-4.16859
			9.67	0.678318	0.492818	-3.8145			9.67	0.678318	0.785724	-4.10741				9.67	0.678318	0.846856	-4.16854
			9.68	0.742407	0.549201	-3.80679			9.68	0.742407	0.847214	-4.10481				9.68	0.742407	0.9055	-4.16309
			9.69	0.799363	0.599489	-3.80013			9.69	0.799363	0.900179	-4.10082				9.69	0.799363	0.95167	-4.15231
			9.7	0.849161	0.6437	-3.79454			9.7	0.849161	0.944494	-4.09533				9.7	0.849161	0.985697	-4.13654
			9.71	0.891765	0.681709	-3.78994			9.71	0.891765	0.980185	-4.08842				9.71	0.891765	1.00801	-4.11624
			9.72	0.927177	0.713372	-3.7862			9.72	0.927177	1.00735	-4.08017				9.72	0.927177	1.01917	-4.092
			9.73	0.955413	0.738761	-3.78335			9.73	0.955413	1.02574	-4.07033				9.73	0.955413	1.02	-4.06459
			9.74	0.976503	0.758177	-3.78167			9.74	0.976503	1.03566	-4.05916				9.74	0.976503	1.01121	-4.0347
			9.75	0.990504	0.771852	-3.78135			9.75	0.990504	1.03767	-4.04716				9.75	0.990504	0.993658	-4.00315
			9.76	0.99752	0.779855	-3.78233			9.76	0.99752	1.03171	-4.03419				9.76	0.99752	0.968302	-3.97078
			9.77	0.997686	0.782277	-3.78459			9.77	0.997686	1.01819	-4.0205				9.77	0.997686	0.935998	-3.93831
			9.78	0.99119	0.77953	-3.78834			9.78	0.99119	0.997752	-4.00656				9.78	0.99119	0.897929	-3.90674
			9.79	0.97829	0.771638	-3.79335			9.79	0.97829	0.970764	-3.99247				9.79	0.97829	0.854946	-3.87666
			9.8	0.959285	0.759217	-3.79993			9.8	0.959285	0.937946	-3.97866				9.8	0.959285	0.808072	-3.84879
			9.81	0.934557	0.742702	-3.80815			9.81	0.934557	0.899772	-3.96522				9.81	0.934557	0.758288	-3.82373
			9.82	0.904545	0.72218	-3.81764			9.82	0.904545	0.856945	-3.9524				9.82	0.904545	0.706395	-3.80185
			9.83	0.869763	0.698461	-3.8287			9.83	0.869763	0.810246	-3.94048				9.83	0.869763	0.653141	-3.78338
			9.84	0.83077	0.671548	-3.84078			9.84	0.83077	0.760406	-3.92964				9.84	0.83077	0.599616	-3.76885
			9.85	0.788189	0.642114	-3.85392			9.85	0.788189	0.707991	-3.9198				9.85	0.788189	0.546159	-3.75797
			9.86	0.742665	0.610411	-3.86775			9.86	0.742665	0.653508	-3.91084				9.86	0.742665	0.493265	-3.7506
			9.87	0.694871	0.576993	-3.88212			9.87	0.694871	0.597633	-3.90276				9.87	0.694871	0.441513	-3.74664
			9.88	0.645481	0.542165	-3.89668			9.88	0.645481	0.541303	-3.89582				9.88	0.645481	0.391345	-3.74586
			9.89	0.59516	0.506579	-3.91142			9.89	0.59516	0.48475	-3.88959				9.89	0.59516	0.343011	-3.74785
			9.9	0.544523	0.470289	-3.92577			9.9	0.544523	0.428492	-3.88397				9.9	0.544523	0.296757	-3.75223
			9.91	0.494144	0.433645	-3.9395			9.91	0.494144	0.373111	-3.87897				9.91	0.494144	0.252839	-3.75869
			9.92	0.444543	0.397375	-3.95283			9.92	0.444543	0.318675	-3.87413				9.92	0.444543	0.211465	-3.76692
			9.93	0.396145	0.361579	-3.96543			9.93	0.396145	0.265599	-3.86945				9.93	0.396145	0.172634	-3.77649
			9.94	0.34928	0.326262	-3.97698			9.94	0.34928	0.214134	-3.86485				9.94	0.34928	0.136552	-3.78727
			9.95	0.304212	0.291757	-3.98754			9.95	0.304212	0.164436	-3.86022				9.95	0.304212	0.103243	-3.79903
			9.96	0.261105	0.258479	-3.99737			9.96	0.261105	0.116676	-3.85557				9.96	0.261105	0.072627	-3.81152
			9.97	0.220047	0.22628	-4.00623			9.97	0.220047	0.070567	-3.85052				9.97	0.220047	0.044872	-3.82483
			9.98	0.181034	0.195754	-4.01472			9.98	0.181034	0.026127	-3.84509				9.98	0.181034	0.019753	-3.83872
			9.99	0.144033	0.166796	-4.02276			9.99	0.144033	-0.016427	-3.83954				9.99	0.144033	-0.002803	-3.85316
			10	0.108948	0.139412	-4.03046			10	0.108948	-0.057492	-3.83356				10	0.108948	-0.023097	-3.86795
			10.01	0.075655	0.113824	-4.03817			10.01	0.075655	-0.097183	-3.82716				10.01	0.075655	-0.041226	-3.88312
			10.02	0.044036	0.089752	-4.04572			10.02	0.044036	-0.135675	-3.82029				10.02	0.044036	-0.057658	-3.89831
			10.03	0.013953	0.067211	-4.05326			10.03	0.013953	-0.173504	-3.81254				10.03	0.013953	-0.072726	-3.91332
			10.04	-0.014704	0.046278	-4.06098			10.04	-0.014704	-0.210659	-3.80404				10.04	-0.014704	-0.086753	-3.92795
			10.05	-0.042027	0.026798	-4.06883			10.05	-0.042027	-0.247376	-3.79465				10.05	-0.042027	-0.100081	-3.94195
			10.06	-0.068069	0.008992	-4.07706			10.06	-0.068069	-0.283767	-3.7843				10.06	-0.068069	-0.113219	-3.95485
			10.07	-0.09288	-0.00754	-4.08534			10.07	-0.09288	-0.320119	-3.77276				10.07	-0.09288	-0.126606	-3.96627
			10.08	-0.116482	-0.023379	-4.0931			10.08	-0.116482	-0.356814	-3.75967				10.08	-0.116482	-0.140616	-3.97587
			10.09	-0.138876	-0.038084	-4.10079			10.09	-0.138876	-0.393813	-3.74506				10.09	-0.138876	-0.155568	-3.98331
			10.1	-0.160072	-0.051926	-4.10815			10.1	-0.160072	-0.431277	-3.72879				10.1	-0.160072	-0.171964	-3.98811
			10.11	-0.180114	-0.065309	-4.1148			10.11	-0.180114	-0.469122	-3.71099				10.11	-0.180114	-0.189853	-3.99026
			10.12	-0.199043	-0.078638	-4.1204			10.12	-0.199043	-0.507461	-3.69158				10.12	-0.199043	-0.20967	-3.98937
			10.13	-0.216952	-0.091937	-4.12502			10.13	-0.216952	-0.546231	-3.67072				10.13	-0.216952	-0.231641	-3.98531
			10.14	-0.234	-0.10551	-4.12849			10.14	-0.234	-0.585271	-3.64873				10.14	-0.234	-0.255642	-3.97836
			10.15	-0.25039	-0.119228	-4.13116			10.15	-0.25039	-0.624609	-3.62578				10.15	-0.25039	-0.281833	-3.96856
			10.16	-0.266383	-0.133427	-4.13296			10.16	-0.266383	-0.66382	-3.60256				10.16	-0.266383	-0.310481	-3.9559
			10.17	-0.282292	-0.148515	-4.13378			10.17	-0.282292	-0.702527	-3.57977				10.17	-0.282292	-0.341372	-3.94092
			10.18	-0.298482	-0.164499	-4.13398			10.18	-0.298482	-0.740641	-3.55784				10.18	-0.298482	-0.374252	-3.92423
			10.19	-0.315336	-0.181554	-4.13378			10.19	-0.315336	-0.777869	-3.53747				10.19	-0.315336	-0.408939	-3.9064
			10.2	-0.33324	-0.199577	-4.13366			10.2	-0.33324	-0.813353	-3.51989				10.2	-0.33324	-0.445411	-3.88783
			10.21	-0.35257	-0.218869	-4.1337			10.21	-0.35257	-0.847078	-3.50549				10.21	-0.35257	-0.483159	-3.86941
			10.22	-0.373652	-0.239381	-4.13427			10.22	-0.373652	-0.878629	-3.49502				10.22	-0.373652	-0.521649	-3.852
			10.23	-0.396746	-0.260835	-4.13591			10.23	-0.396746	-0.907488	-3.48926				10.23	-0.396746	-0.560585	-3.83616
			10.24	-0.422007	-0.283078	-4.13893			10.24	-0.422007	-0.93327	-3.48874				10.24	-0.422007	-0.599418	-3.82259
			10.25	-0.449492	-0.306118	-4.14337			10.25	-0.449492	-0.955787	-3.4937				10.25	-0.449492	-0.637806	-3.81169
			10.26	-0.479103	-0.330102	-4.149			10.26	-0.479103	-0.974093	-3.50501				10.26	-0.479103	-0.674999	-3.8041
			10.27	-0.510604	-0.354803	-4.1558			10.27	-0.510604	-0.987921	-3.52268				10.27	-0.510604	-0.710749	-3.79985
			10.28	-0.543641	-0.380201	-4.16344			10.28	-0.543641	-0.997181	-3.54646				10.28	-0.543641	-0.744363	-3.79928
			10.29	-0.577687	-0.405566	-4.17212			10.29	-0.577687	-1.00165	-3.57604				10.29	-0.577687	-0.775496	-3.80219
			10.3	-0.612119	-0.430731	-4.18139			10.3	-0.612119	-1.00131	-3.61081				10.3	-0.612119	-0.803706	-3.80841
			10.31	-0.646185	-0.455524	-4.19066			10.31	-0.646185	-0.995657	-3.65053				10.31	-0.646185	-0.828662	-3.81752
			10.32	-0.679095	-0.47952	-4.19958			10.32	-0.679095	-0.984904	-3.69419				10.32	-0.679095	-0.849897	-3.8292
			10.33	-0.709985	-0.50228	-4.2077			10.33	-0.709985	-0.968764	-3.74122				10.33	-0.709985	-0.867248	-3.84274
			10.34	-0.738008	-0.523673	-4.21434			10.34	-0.738008	-0.947412	-3.7906				10.34	-0.738008	-0.880454	-3.85755
			10.35	-0.762333	-0.543129	-4.2192			10.35	-0.762333	-0.921219	-3.84111				10.35	-0.762333	-0.889394	-3.87294
			10.36	-0.782216	-0.560329	-4.22189			10.36	-0.782216	-0.890293	-3.89192				10.36	-0.782216	-0.893846	-3.88837
			10.37	-0.796996	-0.575338	-4.22166			10.37	-0.796996	-0.854787	-3.94221				10.37	-0.796996	-0.893951	-3.90305
			10.38	-0.806146	-0.587823	-4.21832			10.38	-0.806146	-0.814932	-3.99121				10.38	-0.806146	-0.889534	-3.91661
			10.39	-0.809297	-0.597306	-4.21199			10.39	-0.809297	-0.771436	-4.03786				10.39	-0.809297	-0.880937	-3.92836
			10.4	-0.806238	-0.603714	-4.20252			10.4	-0.806238	-0.724812	-4.08143				10.4	-0.806238	-0.868326	-3.93791
			10.41	-0.796919	-0.606757	-4.19016			10.41	-0.796919	-0.675392	-4.12153				10.41	-0.796919	-0.8517	-3.94522
			10.42	-0.781467	-0.606546	-4.17492			10.42	-0.781467	-0.623926	-4.15754				10.42	-0.781467	-0.831061	-3.95041
			10.43	-0.760168	-0.602759	-4.15741			10.43	-0.760168	-0.570835	-4.18933				10.43	-0.760168	-0.807016	-3.95315
			10.44	-0.73343	-0.595462	-4.13797			10.44	-0.73343	-0.516711	-4.21672				10.44	-0.73343	-0.779788	-3.95364
			10.45	-0.701795	-0.584608	-4.11719			10.45	-0.701795	-0.462108	-4.23969				10.45	-0.701795	-0.749708	-3.95209
			10.46	-0.66589	-0.57029	-4.0956			10.46	-0.66589	-0.407778	-4.25811				10.46	-0.66589	-0.716958	-3.94893
			10.47	-0.626401	-0.552688	-4.07371			10.47	-0.626401	-0.354142	-4.27226				10.47	-0.626401	-0.681792	-3.94461
			10.48	-0.584047	-0.531778	-4.05227			10.48	-0.584047	-0.301938	-4.28211				10.48	-0.584047	-0.644636	-3.93941
			10.49	-0.539548	-0.507632	-4.03192			10.49	-0.539548	-0.251582	-4.28797				10.49	-0.539548	-0.605739	-3.93381
			10.5	-0.493616	-0.480489	-4.01313			10.5	-0.493616	-0.203305	-4.29031				10.5	-0.493616	-0.565442	-3.92817
			10.51	-0.446915	-0.450159	-3.99676			10.51	-0.446915	-0.157352	-4.28956				10.51	-0.446915	-0.524448	-3.92247
			10.52	-0.40006	-0.417705	-3.98236			10.52	-0.40006	-0.114282	-4.28578				10.52	-0.40006	-0.482716	-3.91734
			10.53	-0.353591	-0.38314	-3.97045			10.53	-0.353591	-0.074246	-4.27935				10.53	-0.353591	-0.440402	-3.91319
			10.54	-0.307992	-0.346731	-3.96126			10.54	-0.307992	-0.037768	-4.27022				10.54	-0.307992	-0.398045	-3.90995
			10.55	-0.263669	-0.308817	-3.95485			10.55	-0.263669	-0.004492	-4.25918				10.55	-0.263669	-0.356183	-3.90749
			10.56	-0.220975	-0.269634	-3.95134			10.56	-0.220975	0.025273	-4.24625				10.56	-0.220975	-0.315082	-3.90589
			10.57	-0.180193	-0.229408	-3.95079			10.57	-0.180193	0.051845	-4.23204				10.57	-0.180193	-0.275079	-3.90511
			10.58	-0.14157	-0.188635	-3.95294			10.58	-0.14157	0.075205	-4.21678				10.58	-0.14157	-0.236429	-3.90514
			10.59	-0.105322	-0.147491	-3.95783			10.59	-0.105322	0.094932	-4.20025				10.59	-0.105322	-0.199429	-3.90589
			10.6	-0.071634	-0.106297	-3.96534			10.6	-0.071634	0.111407	-4.18304				10.6	-0.071634	-0.16448	-3.90715
			10.61	-0.040669	-0.065382	-3.97529			10.61	-0.040669	0.125067	-4.16574				10.61	-0.040669	-0.13187	-3.9088
			10.62	-0.012577	-0.02491	-3.98767			10.62	-0.012577	0.136358	-4.14893				10.62	-0.012577	-0.101804	-3.91077
			10.63	0.012488	0.015123	-4.00263			10.63	0.012488	0.145314	-4.13283				10.63	0.012488	-0.074479	-3.91303
			10.64	0.034398	0.054437	-4.02004			10.64	0.034398	0.152294	-4.1179				10.64	0.034398	-0.050165	-3.91544
			10.65	0.053052	0.092991	-4.03994			10.65	0.053052	0.157681	-4.10463				10.65	0.053052	-0.028795	-3.91815
			10.66	0.068366	0.130783	-4.06242			10.66	0.068366	0.161912	-4.09355				10.66	0.068366	-0.010435	-3.9212
			10.67	0.080302	0.167274	-4.08697			10.67	0.080302	0.165289	-4.08499				10.67	0.080302	0.005016	-3.92471
			10.68	0.088882	0.202723	-4.11384			10.68	0.088882	0.168437	-4.07956				10.68	0.088882	0.017425	-3.92854
			10.69	0.094195	0.236976	-4.14278			10.69	0.094195	0.171738	-4.07754				10.69	0.094195	0.026998	-3.9328
			10.7	0.096416	0.270052	-4.17364			10.7	0.096416	0.175576	-4.07916				10.7	0.096416	0.034102	-3.93769
			10.71	0.095807	0.301838	-4.20603			10.71	0.095807	0.180103	-4.0843				10.71	0.095807	0.038958	-3.94315
			10.72	0.092741	0.332187	-4.23945			10.72	0.092741	0.185957	-4.09322				10.72	0.092741	0.041577	-3.94884
			10.73	0.087683	0.361196	-4.27351			10.73	0.087683	0.193529	-4.10585				10.73	0.087683	0.042642	-3.95496
			10.74	0.081211	0.389241	-4.30803			10.74	0.081211	0.20315	-4.12194				10.74	0.081211	0.042593	-3.96138
			10.75	0.073976	0.416032	-4.34206			10.75	0.073976	0.215351	-4.14138				10.75	0.073976	0.041894	-3.96792
			10.76	0.066716	0.441689	-4.37497			10.76	0.066716	0.230299	-4.16358				10.76	0.066716	0.040834	-3.97412
			10.77	0.060215	0.466274	-4.40606			10.77	0.060215	0.247898	-4.18768				10.77	0.060215	0.039936	-3.97972
			10.78	0.055277	0.489884	-4.43461			10.78	0.055277	0.268679	-4.2134				10.78	0.055277	0.039588	-3.98431
			10.79	0.05271	0.512346	-4.45964			10.79	0.05271	0.292471	-4.23976				10.79	0.05271	0.040348	-3.98764
			10.8	0.053274	0.533778	-4.4805			10.8	0.053274	0.319307	-4.26603				10.8	0.053274	0.042614	-3.98934
			10.81	0.057655	0.554057	-4.4964			10.81	0.057655	0.349325	-4.29167				10.81	0.057655	0.046607	-3.98895
			10.82	0.066428	0.573115	-4.50669			10.82	0.066428	0.382389	-4.31596				10.82	0.066428	0.052578	-3.98615
			10.83	0.08002	0.591048	-4.51103			10.83	0.08002	0.418241	-4.33822				10.83	0.08002	0.060787	-3.98077
			10.84	0.098696	0.607622	-4.50893			10.84	0.098696	0.45659	-4.35789				10.84	0.098696	0.071141	-3.97245
			10.85	0.122519	0.6229	-4.50038			10.85	0.122519	0.497046	-4.37453				10.85	0.122519	0.083634	-3.96111
			10.86	0.151358	0.636556	-4.4852			10.86	0.151358	0.539306	-4.38795				10.86	0.151358	0.098154	-3.9468
			10.87	0.184858	0.648453	-4.46359			10.87	0.184858	0.582835	-4.39798				10.87	0.184858	0.114335	-3.92948
			10.88	0.222466	0.657947	-4.43548			10.88	0.222466	0.627161	-4.4047				10.88	0.222466	0.131818	-3.90935
			10.89	0.263414	0.665224	-4.40181			10.89	0.263414	0.67182	-4.40841				10.89	0.263414	0.150022	-3.88661
			10.9	0.306777	0.66982	-4.36304			10.9	0.306777	0.716363	-4.40959				10.9	0.306777	0.168633	-3.86186
			10.91	0.351486	0.671536	-4.32005			10.91	0.351486	0.759906	-4.40842				10.91	0.351486	0.187062	-3.83558
			10.92	0.396352	0.670265	-4.27391			10.92	0.396352	0.801781	-4.40543				10.92	0.396352	0.204938	-3.80859
			10.93	0.440128	0.665694	-4.22557			10.93	0.440128	0.841317	-4.40119				10.93	0.440128	0.221537	-3.78141
			10.94	0.481563	0.65774	-4.17618			10.94	0.481563	0.877927	-4.39636				10.94	0.481563	0.236357	-3.75479
			10.95	0.519422	0.646122	-4.1267			10.95	0.519422	0.911097	-4.39168				10.95	0.519422	0.2489	-3.72948
			10.96	0.552546	0.630672	-4.07813			10.96	0.552546	0.940097	-4.38755				10.96	0.552546	0.258653	-3.70611
			10.97	0.57991	0.61129	-4.03138			10.97	0.57991	0.964389	-4.38448				10.97	0.57991	0.26521	-3.6853
			10.98	0.600653	0.587873	-3.98722			10.98	0.600653	0.983219	-4.38257				10.98	0.600653	0.26832	-3.66767
			10.99	0.6141	0.560487	-3.94639			10.99	0.6141	0.996355	-4.38225				10.99	0.6141	0.267501	-3.6534
			11	0.619799	0.529188	-3.90939			11	0.619799	1.0032	-4.3834				11	0.619799	0.262611	-3.64281
			11.01	0.617536	0.494289	-3.87675			11.01	0.617536	1.00361	-4.38607				11.01	0.617536	0.253413	-3.63588
			11.02	0.607337	0.455882	-3.84855			11.02	0.607337	0.997147	-4.38981				11.02	0.607337	0.239969	-3.63263
			11.03	0.589453	0.414254	-3.8248			11.03	0.589453	0.983734	-4.39428				11.03	0.589453	0.222441	-3.63299
			11.04	0.564367	0.369626	-3.80526			11.04	0.564367	0.9638	-4.39943				11.04	0.564367	0.200895	-3.63653
			11.05	0.532744	0.322466	-3.78972			11.05	0.532744	0.9371	-4.40436				11.05	0.532744	0.175494	-3.64275
			11.06	0.49543	0.273438	-3.77801			11.06	0.49543	0.904082	-4.40865				11.06	0.49543	0.146733	-3.6513
			11.07	0.453387	0.222765	-3.76938			11.07	0.453387	0.86522	-4.41183				11.07	0.453387	0.115274	-3.66189
			11.08	0.40768	0.171326	-3.76365			11.08	0.40768	0.820596	-4.41292				11.08	0.40768	0.081703	-3.67402
			11.09	0.359414	0.119908	-3.76049			11.09	0.359414	0.770913	-4.4115				11.09	0.359414	0.046648	-3.68723
			11.1	0.309715	0.068731	-3.75902			11.1	0.309715	0.717052	-4.40734				11.1	0.309715	0.010912	-3.7012
			11.11	0.25968	0.018584	-3.7589			11.11	0.25968	0.65979	-4.40011				11.11	0.25968	-0.024674	-3.71565
			11.12	0.210345	-0.029869	-3.75979			11.12	0.210345	0.599864	-4.38952				11.12	0.210345	-0.059391	-3.73026
			11.13	0.162677	-0.075424	-3.7619			11.13	0.162677	0.538133	-4.37546				11.13	0.162677	-0.09239	-3.74493
			11.14	0.117536	-0.117859	-3.7646			11.14	0.117536	0.475937	-4.3584				11.14	0.117536	-0.123245	-3.75922
			11.15	0.075668	-0.156738	-3.76759			11.15	0.075668	0.413985	-4.33832				11.15	0.075668	-0.151425	-3.77291
			11.16	0.037718	-0.191523	-3.77076			11.16	0.037718	0.353192	-4.31547				11.16	0.037718	-0.176297	-3.78599
			11.17	0.004207	-0.22158	-3.77421			11.17	0.004207	0.294908	-4.2907				11.17	0.004207	-0.197557	-3.79824
			11.18	-0.024429	-0.24623	-3.7782			11.18	-0.024429	0.240019	-4.26445				11.18	-0.024429	-0.214823	-3.80961
			11.19	-0.047864	-0.265085	-3.78278			11.19	-0.047864	0.189325	-4.23719				11.19	-0.047864	-0.227817	-3.82005
			11.2	-0.065824	-0.277726	-3.7881			11.2	-0.065824	0.144029	-4.20985				11.2	-0.065824	-0.236474	-3.82935
			11.21	-0.078105	-0.283731	-3.79437			11.21	-0.078105	0.104791	-4.1829				11.21	-0.078105	-0.240521	-3.83758
			11.22	-0.084531	-0.28258	-3.80195			11.22	-0.084531	0.072158	-4.15669				11.22	-0.084531	-0.239764	-3.84477
			11.23	-0.084962	-0.274104	-3.81086			11.23	-0.084962	0.046833	-4.1318				11.23	-0.084962	-0.234078	-3.85088
			11.24	-0.079272	-0.258346	-3.82093			11.24	-0.079272	0.029404	-4.10868				11.24	-0.079272	-0.223336	-3.85594
			11.25	-0.067339	-0.235236	-3.8321			11.25	-0.067339	0.020246	-4.08758				11.25	-0.067339	-0.207669	-3.85967
			11.26	-0.049074	-0.204371	-3.8447			11.26	-0.049074	0.019474	-4.06855				11.26	-0.049074	-0.187059	-3.86201
			11.27	-0.024378	-0.165746	-3.85863			11.27	-0.024378	0.027166	-4.05154				11.27	-0.024378	-0.161304	-3.86307
			11.28	0.006795	-0.119953	-3.87325			11.28	0.006795	0.043576	-4.03678				11.28	0.006795	-0.130484	-3.86272
			11.29	0.044464	-0.066823	-3.88871			11.29	0.044464	0.068105	-4.02364				11.29	0.044464	-0.094538	-3.861
			11.3	0.08858	-0.006706	-3.90471			11.3	0.08858	0.100486	-4.01191				11.3	0.08858	-0.053566	-3.85785
			11.31	0.13902	0.060021	-3.921			11.31	0.13902	0.140369	-4.00135				11.31	0.13902	-0.007628	-3.85335
			11.32	0.195577	0.132762	-3.93718			11.32	0.195577	0.187231	-3.99165				11.32	0.195577	0.043182	-3.84761
			11.33	0.257924	0.210715	-3.95279			11.33	0.257924	0.240426	-3.9825				11.33	0.257924	0.098658	-3.84073
			11.34	0.325618	0.293626	-3.96801			11.34	0.325618	0.299315	-3.9737				11.34	0.325618	0.158717	-3.8331
			11.35	0.398092	0.381114	-3.98302			11.35	0.398092	0.362917	-3.96482				11.35	0.398092	0.223086	-3.82499
			11.36	0.474676	0.472358	-3.99768			11.36	0.474676	0.430478	-3.9558				11.36	0.474676	0.291475	-3.8168
			11.37	0.554557	0.566609	-4.01205			11.37	0.554557	0.50116	-3.9466				11.37	0.554557	0.363236	-3.80868
			11.38	0.636845	0.663536	-4.02669			11.38	0.636845	0.574012	-3.93717				11.38	0.636845	0.437978	-3.80113
			11.39	0.720558	0.762087	-4.04153			11.39	0.720558	0.648035	-3.92748				11.39	0.720558	0.515377	-3.79482
			11.4	0.804678	0.861398	-4.05672			11.4	0.804678	0.722179	-3.9175				11.4	0.804678	0.594492	-3.78981
			11.41	0.888162	0.960679	-4.07252			11.41	0.888162	0.795832	-3.90767				11.41	0.888162	0.674603	-3.78644
			11.42	0.969968	1.05926	-4.08929			11.42	0.969968	0.86792	-3.89795				11.42	0.969968	0.754976	-3.78501
			11.43	1.0491	1.15657	-4.10746			11.43	1.0491	0.937904	-3.8888				11.43	1.0491	0.83486	-3.78576
			11.44	1.12466	1.25164	-4.12698			11.44	1.12466	1.00474	-3.88009				11.44	1.12466	0.913348	-3.78869
			11.45	1.19582	1.34378	-4.14796			11.45	1.19582	1.06787	-3.87205				11.45	1.19582	0.989353	-3.79353
			11.46	1.26188	1.43242	-4.17054			11.46	1.26188	1.12671	-3.86483				11.46	1.26188	1.06206	-3.80018
			11.47	1.32228	1.51694	-4.19466			11.47	1.32228	1.18058	-3.8583				11.47	1.32228	1.13054	-3.80825
			11.48	1.37663	1.59704	-4.22041			11.48	1.37663	1.22931	-3.85268				11.48	1.37663	1.19426	-3.81763
			11.49	1.42464	1.67186	-4.24722			11.49	1.42464	1.27256	-3.84791				11.49	1.42464	1.25251	-3.82786
			11.5	1.46619	1.74106	-4.27487			11.5	1.46619	1.31012	-3.84393				11.5	1.46619	1.30448	-3.83828
			11.51	1.50125	1.80426	-4.303			11.51	1.50125	1.34145	-3.84019				11.51	1.50125	1.34974	-3.84849
			11.52	1.52995	1.8611	-4.33115			11.52	1.52995	1.3665	-3.83656				11.52	1.52995	1.38806	-3.85812
			11.53	1.55244	1.91177	-4.35933			11.53	1.55244	1.3852	-3.83277				11.53	1.55244	1.41909	-3.86665
			11.54	1.56896	1.95551	-4.38655			11.54	1.56896	1.39818	-3.82922				11.54	1.56896	1.44267	-3.87371
			11.55	1.57979	1.99268	-4.41289			11.55	1.57979	1.40533	-3.82554				11.55	1.57979	1.4586	-3.87881
			11.56	1.58521	2.02309	-4.43787			11.56	1.58521	1.40704	-3.82182				11.56	1.58521	1.46687	-3.88165
			11.57	1.58551	2.04575	-4.46024			11.57	1.58551	1.40372	-3.8182				11.57	1.58551	1.46763	-3.88212
			11.58	1.58094	2.06104	-4.4801			11.58	1.58094	1.39554	-3.8146				11.58	1.58094	1.46108	-3.88014
			11.59	1.57177	2.06904	-4.49727			11.59	1.57177	1.38282	-3.81105				11.59	1.57177	1.4477	-3.87593
			11.6	1.55818	2.0701	-4.51192			11.6	1.55818	1.3664	-3.80821				11.6	1.55818	1.42808	-3.8699
			11.61	1.54041	2.06418	-4.52377			11.61	1.54041	1.34651	-3.8061				11.61	1.54041	1.40283	-3.86242
			11.62	1.51863	2.05144	-4.53281			11.62	1.51863	1.32376	-3.80513				11.62	1.51863	1.3725	-3.85387
			11.63	1.49304	2.03248	-4.53944			11.63	1.49304	1.29888	-3.80584				11.63	1.49304	1.33797	-3.84492
			11.64	1.46389	2.00762	-4.54374			11.64	1.46389	1.27238	-3.80849				11.64	1.46389	1.30015	-3.83627
			11.65	1.43141	1.97713	-4.54572			11.65	1.43141	1.24515	-3.81374				11.65	1.43141	1.25971	-3.8283
			11.66	1.39595	1.94141	-4.54546			11.66	1.39595	1.21769	-3.82175				11.66	1.39595	1.21751	-3.82156
			11.67	1.35789	1.90093	-4.54305			11.67	1.35789	1.19063	-3.83275				11.67	1.35789	1.17446	-3.81657
			11.68	1.3177	1.85638	-4.53868			11.68	1.3177	1.16468	-3.84698				11.68	1.3177	1.1314	-3.8137
			11.69	1.27593	1.80821	-4.53228			11.69	1.27593	1.14025	-3.86431				11.69	1.27593	1.089	-3.81307
			11.7	1.23322	1.75744	-4.52423			11.7	1.23322	1.11782	-3.8846				11.7	1.23322	1.04789	-3.81467
			11.71	1.19024	1.70455	-4.5143			11.71	1.19024	1.0977	-3.90746				11.71	1.19024	1.00898	-3.81874
			11.72	1.14775	1.6503	-4.50255			11.72	1.14775	1.08065	-3.9329				11.72	1.14775	0.972842	-3.82509
			11.73	1.10651	1.59537	-4.48887			11.73	1.10651	1.06697	-3.96046				11.73	1.10651	0.939984	-3.83348
			11.74	1.06726	1.5402	-4.47295			11.74	1.06726	1.05692	-3.98966				11.74	1.06726	0.910939	-3.84368
			11.75	1.03073	1.48531	-4.45458			11.75	1.03073	1.05041	-4.01968				11.75	1.03073	0.886169	-3.85544
			11.76	0.997588	1.43134	-4.43376			11.76	0.997588	1.04788	-4.0503				11.76	0.997588	0.865882	-3.86829
			11.77	0.968373	1.37881	-4.41044			11.77	0.968373	1.0495	-4.08112				11.77	0.968373	0.850582	-3.88221
			11.78	0.943525	1.32839	-4.38486			11.78	0.943525	1.05503	-4.11151				11.78	0.943525	0.840424	-3.8969
			11.79	0.923329	1.2805	-4.35717			11.79	0.923329	1.06434	-4.14101				11.79	0.923329	0.835367	-3.91204
			11.8	0.907897	1.2355	-4.3276			11.8	0.907897	1.07707	-4.16918				11.8	0.907897	0.835265	-3.92737
			11.81	0.897175	1.19362	-4.29645			11.81	0.897175	1.09258	-4.1954				11.81	0.897175	0.840143	-3.94297
			11.82	0.89093	1.1548	-4.26387			11.82	0.89093	1.1105	-4.21957				11.82	0.89093	0.849685	-3.95876
			11.83	0.888768	1.11915	-4.23038			11.83	0.888768	1.13048	-4.24171				11.83	0.888768	0.863169	-3.9744
			11.84	0.890132	1.08683	-4.1967			11.84	0.890132	1.15156	-4.26143				11.84	0.890132	0.879993	-3.98986
			11.85	0.894326	1.05787	-4.16354			11.85	0.894326	1.17291	-4.27858				11.85	0.894326	0.899319	-4.00499
			11.86	0.900555	1.03204	-4.13148			11.86	0.900555	1.19402	-4.29346				11.86	0.900555	0.92013	-4.01957
			11.87	0.907928	1.00913	-4.1012			11.87	0.907928	1.21413	-4.3062				11.87	0.907928	0.941406	-4.03348
			11.88	0.915521	0.988925	-4.0734			11.88	0.915521	1.23215	-4.31663				11.88	0.915521	0.961863	-4.04634
			11.89	0.922375	0.971236	-4.04886			11.89	0.922375	1.24724	-4.32487				11.89	0.922375	0.980241	-4.05787
			11.9	0.927542	0.95533	-4.02779			11.9	0.927542	1.25849	-4.33094				11.9	0.927542	0.995114	-4.06757
			11.91	0.930106	0.940536	-4.01043			11.91	0.930106	1.26499	-4.33488				11.91	0.930106	1.0051	-4.075
			11.92	0.929203	0.926683	-3.99748			11.92	0.929203	1.26551	-4.3363				11.92	0.929203	1.009	-4.07979
			11.93	0.924041	0.913264	-3.98922			11.93	0.924041	1.25938	-4.33534				11.93	0.924041	1.0055	-4.08146
			11.94	0.913917	0.899723	-3.98581			11.94	0.913917	1.24603	-4.33211				11.94	0.913917	0.993392	-4.07948
			11.95	0.89821	0.885136	-3.98693			11.95	0.89821	1.22463	-4.32642				11.95	0.89821	0.971608	-4.0734
			11.96	0.876397	0.869113	-3.99272			11.96	0.876397	1.19455	-4.31815				11.96	0.876397	0.939221	-4.06282
			11.97	0.848055	0.851128	-4.00307			11.97	0.848055	1.15532	-4.30727				11.97	0.848055	0.895688	-4.04763
			11.98	0.812845	0.830609	-4.01776			11.98	0.812845	1.10684	-4.294				11.98	0.812845	0.840573	-4.02773
			11.99	0.770525	0.807011	-4.03649			11.99	0.770525	1.04897	-4.27844				11.99	0.770525	0.773714	-4.00319
			12	0.720949	0.779882	-4.05893			12	0.720949	0.981487	-4.26054				12	0.720949	0.695336	-3.97439
			12.01	0.66405	0.748866	-4.08482			12.01	0.66405	0.90465	-4.2406				12.01	0.66405	0.605886	-3.94184
			12.02	0.599852	0.713381	-4.11353			12.02	0.599852	0.818555	-4.2187				12.02	0.599852	0.506205	-3.90635
			12.03	0.528469	0.673145	-4.14468			12.03	0.528469	0.723517	-4.19505				12.03	0.528469	0.397341	-3.86887
			12.04	0.450119	0.628159	-4.17804			12.04	0.450119	0.620324	-4.17021				12.04	0.450119	0.280486	-3.83037
			12.05	0.365111	0.578389	-4.21328			12.05	0.365111	0.509787	-4.14468				12.05	0.365111	0.156973	-3.79186
			12.06	0.273872	0.523575	-4.2497			12.06	0.273872	0.392816	-4.11894				12.06	0.273872	0.028368	-3.7545
			12.07	0.176913	0.463701	-4.28679			12.07	0.176913	0.270242	-4.09333				12.07	0.176913	-0.103596	-3.71949
			12.08	0.074888	0.399008	-4.32412			12.08	0.074888	0.143037	-4.06815				12.08	0.074888	-0.23736	-3.68775
			12.09	-0.031441	0.329736	-4.36118			12.09	-0.031441	0.012307	-4.04375				12.09	-0.031441	-0.371365	-3.66008
			12.1	-0.141184	0.256104	-4.39729			12.1	-0.141184	-0.120616	-4.02057				12.1	-0.141184	-0.50388	-3.6373
			12.11	-0.253375	0.178534	-4.43191			12.11	-0.253375	-0.254314	-3.99906				12.11	-0.253375	-0.633348	-3.62003
			12.12	-0.36693	0.097595	-4.46453			12.12	-0.36693	-0.38777	-3.97916				12.12	-0.36693	-0.758237	-3.60869
			12.13	-0.480695	0.013602	-4.4943			12.13	-0.480695	-0.519717	-3.96098				12.13	-0.480695	-0.877421	-3.60327
			12.14	-0.593444	-0.073019	-4.52042			12.14	-0.593444	-0.649125	-3.94432				12.14	-0.593444	-0.989884	-3.60356
			12.15	-0.703978	-0.161241	-4.54274			12.15	-0.703978	-0.774702	-3.92928				12.15	-0.703978	-1.09461	-3.60937
			12.16	-0.811061	-0.250514	-4.56055			12.16	-0.811061	-0.895207	-3.91585				12.16	-0.811061	-1.19091	-3.62015
			12.17	-0.913517	-0.340405	-4.57311			12.17	-0.913517	-1.0098	-3.90372				12.17	-0.913517	-1.27811	-3.6354
			12.18	-1.01025	-0.430227	-4.58002			12.18	-1.01025	-1.1175	-3.89275				12.18	-1.01025	-1.35565	-3.6546
			12.19	-1.10027	-0.519461	-4.58081			12.19	-1.10027	-1.21769	-3.88259				12.19	-1.10027	-1.42339	-3.67688
			12.2	-1.18277	-0.607452	-4.57531			12.2	-1.18277	-1.30969	-3.87308				12.2	-1.18277	-1.48133	-3.70144
			12.21	-1.25706	-0.693572	-4.56349			12.21	-1.25706	-1.39313	-3.86394				12.21	-1.25706	-1.52947	-3.7276
			12.22	-1.32269	-0.777582	-4.54511			12.22	-1.32269	-1.46754	-3.85514				12.22	-1.32269	-1.56795	-3.75474
			12.23	-1.37939	-0.859157	-4.52023			12.23	-1.37939	-1.53277	-3.84661				12.23	-1.37939	-1.59712	-3.78227
			12.24	-1.42711	-0.937866	-4.48924			12.24	-1.42711	-1.58866	-3.83845				12.24	-1.42711	-1.61757	-3.80953
			12.25	-1.46599	-1.01334	-4.45265			12.25	-1.46599	-1.63547	-3.83052				12.25	-1.46599	-1.62998	-3.83601
			12.26	-1.49638	-1.08534	-4.41104			12.26	-1.49638	-1.67325	-3.82313				12.26	-1.49638	-1.63503	-3.86135
			12.27	-1.51878	-1.15359	-4.36519			12.27	-1.51878	-1.70215	-3.81663				12.27	-1.51878	-1.63351	-3.88526
			12.28	-1.53383	-1.2179	-4.31593			12.28	-1.53383	-1.72272	-3.81111				12.28	-1.53383	-1.62634	-3.90749
			12.29	-1.54228	-1.27821	-4.26407			12.29	-1.54228	-1.7357	-3.80658				12.29	-1.54228	-1.61432	-3.92796
			12.3	-1.54494	-1.33457	-4.21037			12.3	-1.54494	-1.74176	-3.80318				12.3	-1.54494	-1.59839	-3.94655
			12.31	-1.54264	-1.38701	-4.15564			12.31	-1.54264	-1.74151	-3.80113				12.31	-1.54264	-1.57966	-3.96298
			12.32	-1.53623	-1.43538	-4.10084			12.32	-1.53623	-1.73555	-3.80068				12.32	-1.53623	-1.55876	-3.97747
			12.33	-1.52648	-1.47965	-4.04683			12.33	-1.52648	-1.72447	-3.80201				12.33	-1.52648	-1.53642	-3.99006
			12.34	-1.51412	-1.5197	-3.99442			12.34	-1.51412	-1.7093	-3.80482				12.34	-1.51412	-1.51359	-4.00052
			12.35	-1.49977	-1.55565	-3.94413			12.35	-1.49977	-1.69093	-3.80885				12.35	-1.49977	-1.49107	-4.0087
			12.36	-1.48395	-1.58782	-3.89613			12.36	-1.48395	-1.66996	-3.81399				12.36	-1.48395	-1.4695	-4.01446
			12.37	-1.46709	-1.61619	-3.8509			12.37	-1.46709	-1.64701	-3.82008				12.37	-1.46709	-1.44937	-4.01772
			12.38	-1.44946	-1.64087	-3.80859			12.38	-1.44946	-1.62262	-3.82685				12.38	-1.44946	-1.43118	-4.01828
			12.39	-1.43129	-1.66201	-3.76928			12.39	-1.43129	-1.59726	-3.83403				12.39	-1.43129	-1.41529	-4.016
			12.4	-1.41268	-1.67978	-3.7329			12.4	-1.41268	-1.57145	-3.84123				12.4	-1.41268	-1.402	-4.01068
			12.41	-1.39369	-1.69424	-3.69945			12.41	-1.39369	-1.54577	-3.84793				12.41	-1.39369	-1.39147	-4.00222
			12.42	-1.37435	-1.70521	-3.66914			12.42	-1.37435	-1.52047	-3.85388				12.42	-1.37435	-1.38371	-3.99064
			12.43	-1.35466	-1.71305	-3.64161			12.43	-1.35466	-1.49585	-3.85881				12.43	-1.35466	-1.37852	-3.97614
			12.44	-1.33462	-1.7179	-3.61672			12.44	-1.33462	-1.47193	-3.86269				12.44	-1.33462	-1.3758	-3.95881
			12.45	-1.31428	-1.71978	-3.5945			12.45	-1.31428	-1.44901	-3.86527				12.45	-1.31428	-1.37537	-3.93891
			12.46	-1.29374	-1.71899	-3.57475			12.46	-1.29374	-1.4271	-3.86664				12.46	-1.29374	-1.37678	-3.91695
			12.47	-1.27312	-1.71575	-3.55737			12.47	-1.27312	-1.40587	-3.86725				12.47	-1.27312	-1.37969	-3.89343
			12.48	-1.25266	-1.71003	-3.54263			12.48	-1.25266	-1.38513	-3.86753				12.48	-1.25266	-1.3836	-3.86906
			12.49	-1.23262	-1.7023	-3.53032			12.49	-1.23262	-1.36509	-3.86754				12.49	-1.23262	-1.38796	-3.84466
			12.5	-1.21332	-1.69252	-3.5208			12.5	-1.21332	-1.34552	-3.86779				12.5	-1.21332	-1.39227	-3.82105
			12.51	-1.19511	-1.68084	-3.51426			12.51	-1.19511	-1.32629	-3.86882				12.51	-1.19511	-1.39589	-3.79922
			12.52	-1.17836	-1.66761	-3.51074			12.52	-1.17836	-1.30717	-3.87119				12.52	-1.17836	-1.3983	-3.78005
			12.53	-1.16344	-1.65278	-3.51065			12.53	-1.16344	-1.28806	-3.87537				12.53	-1.16344	-1.39908	-3.76436
			12.54	-1.15068	-1.63653	-3.51415			12.54	-1.15068	-1.2689	-3.88178				12.54	-1.15068	-1.3978	-3.75288
			12.55	-1.14034	-1.61904	-3.5213			12.55	-1.14034	-1.24926	-3.89108				12.55	-1.14034	-1.39398	-3.74636
			12.56	-1.13264	-1.60113	-3.53152			12.56	-1.13264	-1.22914	-3.9035				12.56	-1.13264	-1.38743	-3.74521
			12.57	-1.12767	-1.58279	-3.54488			12.57	-1.12767	-1.20861	-3.91906				12.57	-1.12767	-1.37816	-3.74951
			12.58	-1.1254	-1.56312	-3.56229			12.58	-1.1254	-1.18763	-3.93777				12.58	-1.1254	-1.36601	-3.75939
			12.59	-1.12573	-1.54292	-3.58281			12.59	-1.12573	-1.16606	-3.95966				12.59	-1.12573	-1.35105	-3.77468
			12.6	-1.12839	-1.52246	-3.60593			12.6	-1.12839	-1.14392	-3.98447				12.6	-1.12839	-1.3335	-3.79489
			12.61	-1.13303	-1.50183	-3.63121			12.61	-1.13303	-1.12152	-4.01152				12.61	-1.13303	-1.31371	-3.81932
			12.62	-1.1392	-1.48102	-3.65818			12.62	-1.1392	-1.09905	-4.04015				12.62	-1.1392	-1.29198	-3.84722
			12.63	-1.14638	-1.46036	-3.68602			12.63	-1.14638	-1.07691	-4.06947				12.63	-1.14638	-1.2688	-3.87758
			12.64	-1.15399	-1.44	-3.71399			12.64	-1.15399	-1.05524	-4.09874				12.64	-1.15399	-1.24473	-3.90926
			12.65	-1.16144	-1.42002	-3.74143			12.65	-1.16144	-1.03426	-4.12718				12.65	-1.16144	-1.22035	-3.9411
			12.66	-1.16817	-1.40027	-3.7679			12.66	-1.16817	-1.01436	-4.15381				12.66	-1.16817	-1.19622	-3.97195
			12.67	-1.17365	-1.38067	-3.79298			12.67	-1.17365	-0.99588	-4.17777				12.67	-1.17365	-1.17303	-4.00062
			12.68	-1.17742	-1.3613	-3.81612			12.68	-1.17742	-0.979076	-4.19835				12.68	-1.17742	-1.15152	-4.02591
			12.69	-1.17915	-1.34214	-3.83701			12.69	-1.17915	-0.964254	-4.2149				12.69	-1.17915	-1.13226	-4.04689
			12.7	-1.17861	-1.32308	-3.85554			12.7	-1.17861	-0.951453	-4.22716				12.7	-1.17861	-1.11564	-4.06297
			12.71	-1.17571	-1.30404	-3.87167			12.71	-1.17571	-0.941016	-4.23469				12.71	-1.17571	-1.10202	-4.07369
			12.72	-1.17048	-1.28508	-3.88541			12.72	-1.17048	-0.93326	-4.23722				12.72	-1.17048	-1.09175	-4.07873
			12.73	-1.16313	-1.26635	-3.89678			12.73	-1.16313	-0.928312	-4.23482				12.73	-1.16313	-1.08496	-4.07817
			12.74	-1.15394	-1.24753	-3.90641			12.74	-1.15394	-0.926289	-4.22765				12.74	-1.15394	-1.08166	-4.07228
			12.75	-1.14331	-1.22811	-3.9152			12.75	-1.14331	-0.927059	-4.21625				12.75	-1.14331	-1.0818	-4.0615
			12.76	-1.13171	-1.2082	-3.9235			12.76	-1.13171	-0.930184	-4.20152				12.76	-1.13171	-1.08517	-4.04654
			12.77	-1.11963	-1.18743	-3.9322			12.77	-1.11963	-0.935351	-4.18428				12.77	-1.11963	-1.09137	-4.02826
			12.78	-1.10759	-1.16566	-3.94193			12.78	-1.10759	-0.942592	-4.165				12.78	-1.10759	-1.0998	-4.00779
			12.79	-1.09599	-1.14277	-3.95322			12.79	-1.09599	-0.951388	-4.1446				12.79	-1.09599	-1.10982	-3.98617
			12.8	-1.08523	-1.11868	-3.96655			12.8	-1.08523	-0.961148	-4.12408				12.8	-1.08523	-1.12057	-3.96466
			12.81	-1.07553	-1.09278	-3.98275			12.81	-1.07553	-0.971131	-4.1044				12.81	-1.07553	-1.13118	-3.94435
			12.82	-1.06698	-1.06484	-4.00214			12.82	-1.06698	-0.980646	-4.08633				12.82	-1.06698	-1.14088	-3.9261
			12.83	-1.05947	-1.03466	-4.0248			12.83	-1.05947	-0.988989	-4.07048				12.83	-1.05947	-1.14863	-3.91084
			12.84	-1.05271	-1.00199	-4.05072			12.84	-1.05271	-0.995444	-4.05726				12.84	-1.05271	-1.15345	-3.89925
			12.85	-1.0462	-0.966524	-4.07967			12.85	-1.0462	-0.999189	-4.04701				12.85	-1.0462	-1.15449	-3.89171
			12.86	-1.03924	-0.928023	-4.11122			12.86	-1.03924	-0.99914	-4.0401				12.86	-1.03924	-1.15092	-3.88831
			12.87	-1.03096	-0.886282	-4.14468			12.87	-1.03096	-0.99473	-4.03623				12.87	-1.03096	-1.14185	-3.88911
			12.88	-1.02035	-0.841311	-4.17904			12.88	-1.02035	-0.985123	-4.03522				12.88	-1.02035	-1.12652	-3.89383
			12.89	-1.00625	-0.792927	-4.21332			12.89	-1.00625	-0.969344	-4.0369				12.89	-1.00625	-1.10427	-3.90198
			12.9	-0.987434	-0.740996	-4.24644			12.9	-0.987434	-0.946651	-4.04078				12.9	-0.987434	-1.07442	-3.91302
			12.91	-0.962684	-0.685178	-4.27751			12.91	-0.962684	-0.9164	-4.04628				12.91	-0.962684	-1.03648	-3.92621
			12.92	-0.930787	-0.62535	-4.30544			12.92	-0.930787	-0.878071	-4.05272				12.92	-0.930787	-0.990064	-3.94072
			12.93	-0.890632	-0.561829	-4.3288			12.93	-0.890632	-0.831235	-4.0594				12.93	-0.890632	-0.934869	-3.95576
			12.94	-0.841238	-0.494522	-4.34672			12.94	-0.841238	-0.775479	-4.06576				12.94	-0.841238	-0.870839	-3.9704
			12.95	-0.781831	-0.423311	-4.35852			12.95	-0.781831	-0.710696	-4.07113				12.95	-0.781831	-0.798033	-3.9838
			12.96	-0.711863	-0.348466	-4.3634			12.96	-0.711863	-0.636868	-4.075				12.96	-0.711863	-0.716622	-3.99524
			12.97	-0.631064	-0.270042	-4.36102			12.97	-0.631064	-0.55417	-4.07689				12.97	-0.631064	-0.626862	-4.0042
			12.98	-0.539434	-0.18806	-4.35137			12.98	-0.539434	-0.462893	-4.07654				12.98	-0.539434	-0.529181	-4.01025
			12.99	-0.4373	-0.102985	-4.33432			12.99	-0.4373	-0.363363	-4.07394				12.99	-0.4373	-0.424301	-4.013
			13	-0.325292	-0.015102	-4.31019			13	-0.325292	-0.256272	-4.06902				13	-0.325292	-0.312899	-4.01239
			13.01	-0.204331	0.075469	-4.2798			13.01	-0.204331	-0.142233	-4.0621				13.01	-0.204331	-0.195769	-4.00856
			13.02	-0.075588	0.168354	-4.24394			13.02	-0.075588	-0.022011	-4.05358				13.02	-0.075588	-0.074012	-4.00158
			13.03	0.059508	0.263436	-4.20393			13.03	0.059508	0.103436	-4.04393				13.03	0.059508	0.051155	-3.99165
			13.04	0.199348	0.360146	-4.1608			13.04	0.199348	0.2329	-4.03355				13.04	0.199348	0.178398	-3.97905
			13.05	0.342165	0.457986	-4.11582			13.05	0.342165	0.365082	-4.02292				13.05	0.342165	0.306356	-3.96419
			13.06	0.486148	0.556723	-4.07057			13.06	0.486148	0.498827	-4.01268				13.06	0.486148	0.43364	-3.94749
			13.07	0.629408	0.655774	-4.02637			13.07	0.629408	0.632989	-4.00358				13.07	0.629408	0.558893	-3.92949
			13.08	0.770104	0.754801	-3.9847			13.08	0.770104	0.766265	-3.99616				13.08	0.770104	0.680762	-3.91066
			13.09	0.90646	0.853127	-3.94667			13.09	0.90646	0.897156	-3.9907				13.09	0.90646	0.797837	-3.89138
			13.1	1.03681	0.950077	-3.91327			13.1	1.03681	1.02425	-3.98744				13.1	1.03681	0.908952	-3.87214
			13.11	1.15969	1.04513	-3.88544			13.11	1.15969	1.1464	-3.98671				13.11	1.15969	1.01306	-3.85337
			13.12	1.27379	1.13777	-3.86399			13.12	1.27379	1.26234	-3.98855				13.12	1.27379	1.10905	-3.83526
			13.13	1.37802	1.22765	-3.84964			13.13	1.37802	1.37107	-3.99305				13.13	1.37802	1.19607	-3.81805
			13.14	1.47151	1.31389	-3.84237			13.14	1.47151	1.47159	-4.00008				13.14	1.47151	1.27332	-3.8018
			13.15	1.55367	1.3959	-3.84223			13.15	1.55367	1.56289	-4.00922				13.15	1.55367	1.34026	-3.78659
			13.16	1.62407	1.47313	-3.84906			13.16	1.62407	1.64409	-4.02002				13.16	1.62407	1.39659	-3.77252
			13.17	1.68254	1.54468	-3.86214			13.17	1.68254	1.71465	-4.03211				13.17	1.68254	1.44207	-3.75953
			13.18	1.72906	1.61031	-3.88124			13.18	1.72906	1.77454	-4.04548				13.18	1.72906	1.47653	-3.74747
			13.19	1.76384	1.66918	-3.90534			13.19	1.76384	1.82333	-4.0595				13.19	1.76384	1.50009	-3.73625
			13.2	1.78719	1.72106	-3.93387			13.2	1.78719	1.86067	-4.07348				13.2	1.78719	1.51302	-3.72583
			13.21	1.79955	1.76568	-3.96613			13.21	1.79955	1.88674	-4.08719				13.21	1.79955	1.51561	-3.71606
			13.22	1.80148	1.80256	-4.00108			13.22	1.80148	1.90185	-4.10037				13.22	1.80148	1.50833	-3.70685
			13.23	1.79358	1.83149	-4.03791			13.23	1.79358	1.90615	-4.11257				13.23	1.79358	1.49187	-3.69829
			13.24	1.77652	1.85227	-4.07575			13.24	1.77652	1.90025	-4.12372				13.24	1.77652	1.46707	-3.69055
			13.25	1.751	1.86475	-4.11375			13.25	1.751	1.88483	-4.13383				13.25	1.751	1.43464	-3.68363
			13.26	1.71775	1.86875	-4.151			13.26	1.71775	1.86066	-4.14291				13.26	1.71775	1.39528	-3.67752
			13.27	1.67749	1.86444	-4.18696			13.27	1.67749	1.82828	-4.15079				13.27	1.67749	1.35	-3.67251
			13.28	1.63095	1.85219	-4.22124			13.28	1.63095	1.78858	-4.15763				13.28	1.63095	1.29981	-3.66886
			13.29	1.57889	1.83204	-4.25315			13.29	1.57889	1.74252	-4.16363				13.29	1.57889	1.24559	-3.66671
			13.3	1.52205	1.80421	-4.28216			13.3	1.52205	1.69099	-4.16894				13.3	1.52205	1.18811	-3.66606
			13.31	1.46118	1.76946	-4.30828			13.31	1.46118	1.63504	-4.17386				13.31	1.46118	1.12805	-3.66687
			13.32	1.39705	1.7282	-4.33115			13.32	1.39705	1.57563	-4.17858				13.32	1.39705	1.0663	-3.66925
			13.33	1.33042	1.68048	-4.35005			13.33	1.33042	1.51349	-4.18306				13.33	1.33042	1.00356	-3.67313
			13.34	1.26208	1.62709	-4.36502			13.34	1.26208	1.44957	-4.18749				13.34	1.26208	0.940323	-3.67824
			13.35	1.19281	1.56882	-4.37601			13.35	1.19281	1.38467	-4.19185				13.35	1.19281	0.877142	-3.68433
			13.36	1.12339	1.50616	-4.38277			13.36	1.12339	1.31948	-4.19609				13.36	1.12339	0.814605	-3.69121
			13.37	1.05461	1.44002	-4.38541			13.37	1.05461	1.25475	-4.20014				13.37	1.05461	0.753139	-3.69853
			13.38	0.987215	1.37101	-4.38379			13.38	0.987215	1.19116	-4.20394				13.38	0.987215	0.693057	-3.70584
			13.39	0.921945	1.29966	-4.37772			13.39	0.921945	1.12925	-4.20731				13.39	0.921945	0.634616	-3.71267
			13.4	0.859486	1.22694	-4.36745			13.4	0.859486	1.06934	-4.20985				13.4	0.859486	0.57813	-3.71864
			13.41	0.800469	1.15344	-4.35297			13.41	0.800469	1.01165	-4.21118				13.41	0.800469	0.523996	-3.72353
			13.42	0.745445	1.07997	-4.33453			13.42	0.745445	0.956499	-4.21105				13.42	0.745445	0.472465	-3.72702
			13.43	0.694897	1.00692	-4.31202			13.43	0.694897	0.904208	-4.20931				13.43	0.694897	0.423838	-3.72894
			13.44	0.649184	0.935101	-4.28592			13.44	0.649184	0.854876	-4.20569				13.44	0.649184	0.37835	-3.72917
			13.45	0.608576	0.865115	-4.25654			13.45	0.608576	0.808391	-4.19982				13.45	0.608576	0.336132	-3.72756
			13.46	0.573223	0.797371	-4.22415			13.46	0.573223	0.764796	-4.19157				13.46	0.573223	0.297417	-3.72419
			13.47	0.543166	0.732405	-4.18924			13.47	0.543166	0.724178	-4.18101				13.47	0.543166	0.262501	-3.71934
			13.48	0.518325	0.670738	-4.15241			13.48	0.518325	0.686241	-4.16792				13.48	0.518325	0.23158	-3.71326
			13.49	0.49851	0.613012	-4.1145			13.49	0.49851	0.650971	-4.15246				13.49	0.49851	0.204766	-3.70626
			13.5	0.483445	0.559451	-4.07601			13.5	0.483445	0.618212	-4.13477				13.5	0.483445	0.18203	-3.69859
			13.51	0.472765	0.510468	-4.0377			13.51	0.472765	0.587735	-4.11497				13.51	0.472765	0.16335	-3.69059
			13.52	0.466027	0.466284	-4.00026			13.52	0.466027	0.559262	-4.09323				13.52	0.466027	0.148821	-3.68279
			13.53	0.462749	0.42724	-3.96449			13.53	0.462749	0.532635	-4.06989				13.53	0.462749	0.138396	-3.67565
			13.54	0.4624	0.393401	-3.931			13.54	0.4624	0.507709	-4.04531				13.54	0.4624	0.131881	-3.66948
			13.55	0.464453	0.364982	-3.90053			13.55	0.464453	0.484272	-4.01982				13.55	0.464453	0.129102	-3.66465
			13.56	0.468364	0.342102	-3.87374			13.56	0.468364	0.462185	-3.99382				13.56	0.468364	0.129779	-3.66141
			13.57	0.473625	0.324794	-3.85117			13.57	0.473625	0.441463	-3.96784				13.57	0.473625	0.13349	-3.65986
			13.58	0.479777	0.313063	-3.83329			13.58	0.479777	0.422017	-3.94224				13.58	0.479777	0.13986	-3.66008
			13.59	0.486362	0.306516	-3.82015			13.59	0.486362	0.403903	-3.91754				13.59	0.486362	0.148482	-3.66212
			13.6	0.493018	0.30485	-3.81183			13.6	0.493018	0.386991	-3.89397				13.6	0.493018	0.158797	-3.66578
			13.61	0.499438	0.308034	-3.8086			13.61	0.499438	0.371306	-3.87187				13.61	0.499438	0.170203	-3.67076
			13.62	0.505381	0.315577	-3.8102			13.62	0.505381	0.357153	-3.85177				13.62	0.505381	0.182204	-3.67682
			13.63	0.510662	0.327304	-3.81664			13.63	0.510662	0.344471	-3.83381				13.63	0.510662	0.194406	-3.68374
			13.64	0.515179	0.342724	-3.82755			13.64	0.515179	0.333288	-3.81811				13.64	0.515179	0.206251	-3.69107
			13.65	0.518884	0.361299	-3.84241			13.65	0.518884	0.323488	-3.8046				13.65	0.518884	0.217179	-3.69829
			13.66	0.521773	0.382629	-3.86086			13.66	0.521773	0.315177	-3.7934				13.66	0.521773	0.226825	-3.70505
			13.67	0.523898	0.40647	-3.88257			13.67	0.523898	0.308676	-3.78478				13.67	0.523898	0.234744	-3.71085
			13.68	0.525345	0.431827	-3.90648			13.68	0.525345	0.304049	-3.7787				13.68	0.525345	0.240593	-3.71525
			13.69	0.526221	0.458199	-3.93198			13.69	0.526221	0.301139	-3.77492				13.69	0.526221	0.244198	-3.71798
			13.7	0.526648	0.485047	-3.9584			13.7	0.526648	0.299999	-3.77335				13.7	0.526648	0.245512	-3.71886
			13.71	0.526764	0.51158	-3.98482			13.71	0.526764	0.300617	-3.77385				13.71	0.526764	0.244467	-3.7177
			13.72	0.526683	0.537441	-4.01076			13.72	0.526683	0.302978	-3.7763				13.72	0.526683	0.241115	-3.71443
			13.73	0.52652	0.562338	-4.03582			13.73	0.52652	0.307014	-3.78049				13.73	0.52652	0.235677	-3.70916
			13.74	0.526356	0.585728	-4.05937			13.74	0.526356	0.312583	-3.78623				13.74	0.526356	0.228388	-3.70203
			13.75	0.526244	0.607009	-4.08076			13.75	0.526244	0.319394	-3.79315				13.75	0.526244	0.219428	-3.69318
			13.76	0.526196	0.625935	-4.09974			13.76	0.526196	0.3272	-3.801				13.76	0.526196	0.209076	-3.68288
			13.77	0.52617	0.641991	-4.11582			13.77	0.52617	0.335916	-3.80975				13.77	0.52617	0.19753	-3.67136
			13.78	0.526096	0.654697	-4.1286			13.78	0.526096	0.345179	-3.81908				13.78	0.526096	0.185069	-3.65897
			13.79	0.525836	0.664096	-4.13826			13.79	0.525836	0.354568	-3.82873				13.79	0.525836	0.172109	-3.64627
			13.8	0.525205	0.669767	-4.14456			13.8	0.525205	0.363807	-3.8386				13.8	0.525205	0.15884	-3.63363
			13.81	0.523961	0.672026	-4.14806			13.81	0.523961	0.372566	-3.84861				13.81	0.523961	0.145502	-3.62154
			13.82	0.521824	0.670324	-4.1485			13.82	0.521824	0.380462	-3.85864				13.82	0.521824	0.13228	-3.61046
			13.83	0.51847	0.664399	-4.14593			13.83	0.51847	0.387208	-3.86874				13.83	0.51847	0.11937	-3.6009
			13.84	0.513522	0.654728	-4.14121			13.84	0.513522	0.392337	-3.87881				13.84	0.513522	0.106762	-3.59324
			13.85	0.506606	0.641134	-4.13453			13.85	0.506606	0.395477	-3.88887				13.85	0.506606	0.094444	-3.58784
			13.86	0.497307	0.623686	-4.12638			13.86	0.497307	0.396431	-3.89912				13.86	0.497307	0.082371	-3.58506
			13.87	0.485219	0.602826	-4.11761			13.87	0.485219	0.394831	-3.90961				13.87	0.485219	0.070443	-3.58522
			13.88	0.469954	0.578433	-4.10848			13.88	0.469954	0.390429	-3.92048				13.88	0.469954	0.058409	-3.58846
			13.89	0.451142	0.550991	-4.09985			13.89	0.451142	0.382992	-3.93185				13.89	0.451142	0.045966	-3.59482
			13.9	0.428451	0.520776	-4.09232			13.9	0.428451	0.372127	-3.94368				13.9	0.428451	0.032811	-3.60436
			13.91	0.401604	0.488162	-4.08656			13.91	0.401604	0.357793	-3.95619				13.91	0.401604	0.018544	-3.61694
			13.92	0.37041	0.453539	-4.08313			13.92	0.37041	0.340131	-3.96972				13.92	0.37041	0.002734	-3.63232
			13.93	0.33474	0.417262	-4.08252			13.93	0.33474	0.319052	-3.98431				13.93	0.33474	-0.014953	-3.65031
			13.94	0.294552	0.379777	-4.08523			13.94	0.294552	0.294722	-4.00017				13.94	0.294552	-0.035052	-3.6704
			13.95	0.249909	0.341304	-4.0914			13.95	0.249909	0.267096	-4.01719				13.95	0.249909	-0.057872	-3.69222
			13.96	0.200973	0.301932	-4.10096			13.96	0.200973	0.236235	-4.03526				13.96	0.200973	-0.083701	-3.71533
			13.97	0.147993	0.262351	-4.11436			13.97	0.147993	0.202452	-4.05446				13.97	0.147993	-0.112831	-3.73918
			13.98	0.0913	0.222658	-4.13136			13.98	0.0913	0.165884	-4.07458				13.98	0.0913	-0.145515	-3.76319
			13.99	0.031334	0.182999	-4.15167			13.99	0.031334	0.12689	-4.09556				13.99	0.031334	-0.181832	-3.78683
			14	-0.031413	0.143715	-4.17513			14	-0.031413	0.085852	-4.11726				14	-0.031413	-0.221787	-3.80963
			14.01	-0.096388	0.105087	-4.20148			14.01	-0.096388	0.04294	-4.13933				14.01	-0.096388	-0.265282	-3.83111
			14.02	-0.163009	0.06688	-4.22989			14.02	-0.163009	-0.001623	-4.16139				14.02	-0.163009	-0.312112	-3.8509
			14.03	-0.23066	0.029252	-4.25991			14.03	-0.23066	-0.047457	-4.1832				14.03	-0.23066	-0.362009	-3.86865
			14.04	-0.298736	-0.007889	-4.29085			14.04	-0.298736	-0.094082	-4.20465				14.04	-0.298736	-0.414615	-3.88412
			14.05	-0.366638	-0.044368	-4.32227			14.05	-0.366638	-0.14111	-4.22553				14.05	-0.366638	-0.469335	-3.8973
			14.06	-0.43382	-0.080316	-4.3535			14.06	-0.43382	-0.188379	-4.24544				14.06	-0.43382	-0.525621	-3.9082
			14.07	-0.499771	-0.115953	-4.38382			14.07	-0.499771	-0.23569	-4.26408				14.07	-0.499771	-0.582961	-3.91681
			14.08	-0.564054	-0.151299	-4.41275			14.08	-0.564054	-0.282823	-4.28123				14.08	-0.564054	-0.640824	-3.92323
			14.09	-0.626296	-0.186694	-4.4396			14.09	-0.626296	-0.329485	-4.29681				14.09	-0.626296	-0.698584	-3.92771
			14.1	-0.686194	-0.222232	-4.46396			14.1	-0.686194	-0.375465	-4.31073				14.1	-0.686194	-0.755646	-3.93055
			14.11	-0.743539	-0.257923	-4.48562			14.11	-0.743539	-0.420628	-4.32291				14.11	-0.743539	-0.811339	-3.9322
			14.12	-0.798196	-0.294468	-4.50373			14.12	-0.798196	-0.464776	-4.33342				14.12	-0.798196	-0.8651	-3.9331
			14.13	-0.850074	-0.331941	-4.51813			14.13	-0.850074	-0.507827	-4.34225				14.13	-0.850074	-0.916591	-3.93348
			14.14	-0.899153	-0.370674	-4.52848			14.14	-0.899153	-0.549696	-4.34946				14.14	-0.899153	-0.965334	-3.93382
			14.15	-0.945464	-0.410835	-4.53463			14.15	-0.945464	-0.590473	-4.35499				14.15	-0.945464	-1.01088	-3.93458
			14.16	-0.989067	-0.452357	-4.53671			14.16	-0.989067	-0.629962	-4.3591				14.16	-0.989067	-1.05287	-3.93619
			14.17	-1.03002	-0.495243	-4.53478			14.17	-1.03002	-0.668089	-4.36193				14.17	-1.03002	-1.09112	-3.93891
			14.18	-1.06841	-0.539713	-4.52869			14.18	-1.06841	-0.705044	-4.36336				14.18	-1.06841	-1.12544	-3.94297
			14.19	-1.1043	-0.585661	-4.51864			14.19	-1.1043	-0.740908	-4.36339				14.19	-1.1043	-1.1559	-3.9484
			14.2	-1.13774	-0.632853	-4.50488			14.2	-1.13774	-0.775767	-4.36197				14.2	-1.13774	-1.18244	-3.95529
			14.21	-1.16874	-0.681494	-4.48725			14.21	-1.16874	-0.809431	-4.35931				14.21	-1.16874	-1.20526	-3.96348
			14.22	-1.19731	-0.7315	-4.46581			14.22	-1.19731	-0.841923	-4.35539				14.22	-1.19731	-1.22456	-3.97276
			14.23	-1.2234	-0.782593	-4.44081			14.23	-1.2234	-0.873435	-4.34997				14.23	-1.2234	-1.2406	-3.98281
			14.24	-1.24695	-0.834346	-4.41261			14.24	-1.24695	-0.903722	-4.34323				14.24	-1.24695	-1.25383	-3.99312
			14.25	-1.26785	-0.886452	-4.3814			14.25	-1.26785	-0.93269	-4.33516				14.25	-1.26785	-1.26457	-4.00328
			14.26	-1.286	-0.938573	-4.34743			14.26	-1.286	-0.960311	-4.32569				14.26	-1.286	-1.27324	-4.01276
			14.27	-1.30127	-0.9904	-4.31088			14.27	-1.30127	-0.986126	-4.31515				14.27	-1.30127	-1.28022	-4.02105
			14.28	-1.31355	-1.04159	-4.27196			14.28	-1.31355	-1.01016	-4.30339				14.28	-1.31355	-1.28585	-4.0277
			14.29	-1.32271	-1.09171	-4.231			14.29	-1.32271	-1.03235	-4.29036				14.29	-1.32271	-1.2905	-4.03221
			14.3	-1.32866	-1.14006	-4.1886			14.3	-1.32866	-1.05242	-4.27625				14.3	-1.32866	-1.29452	-4.03414
			14.31	-1.33133	-1.18618	-4.14515			14.31	-1.33133	-1.07013	-4.26119				14.31	-1.33133	-1.29797	-4.03336
			14.32	-1.33063	-1.22992	-4.10071			14.32	-1.33063	-1.08531	-4.24532				14.32	-1.33063	-1.30075	-4.02989
			14.33	-1.32657	-1.27055	-4.05602			14.33	-1.32657	-1.09763	-4.22893				14.33	-1.32657	-1.30291	-4.02365
			14.34	-1.31912	-1.30733	-4.01179			14.34	-1.31912	-1.10673	-4.21239				14.34	-1.31912	-1.30432	-4.0148
			14.35	-1.30829	-1.33995	-3.96834			14.35	-1.30829	-1.1124	-4.19589				14.35	-1.30829	-1.30469	-4.0036
			14.36	-1.29409	-1.36798	-3.92611			14.36	-1.29409	-1.11443	-4.17966				14.36	-1.29409	-1.30364	-3.99045
			14.37	-1.27656	-1.39058	-3.88597			14.37	-1.27656	-1.11248	-4.16408				14.37	-1.27656	-1.3007	-3.97586
			14.38	-1.25569	-1.40803	-3.84766			14.38	-1.25569	-1.10631	-4.14938				14.38	-1.25569	-1.29535	-3.96034
			14.39	-1.23148	-1.41971	-3.81177			14.39	-1.23148	-1.09573	-4.13576				14.39	-1.23148	-1.28719	-3.94429
			14.4	-1.20392	-1.42535	-3.77857			14.4	-1.20392	-1.08046	-4.12345				14.4	-1.20392	-1.27545	-3.92847
			14.41	-1.17293	-1.42457	-3.74836			14.41	-1.17293	-1.06036	-4.11257				14.41	-1.17293	-1.25971	-3.91322
			14.42	-1.13844	-1.41736	-3.72108			14.42	-1.13844	-1.03535	-4.10308				14.42	-1.13844	-1.23941	-3.89903
			14.43	-1.10034	-1.40374	-3.69659			14.43	-1.10034	-1.00558	-4.09476				14.43	-1.10034	-1.21406	-3.88628
			14.44	-1.05848	-1.38346	-3.67502			14.44	-1.05848	-0.971021	-4.08746				14.44	-1.05848	-1.18316	-3.87533
			14.45	-1.01275	-1.35668	-3.65607			14.45	-1.01275	-0.931691	-4.08105				14.45	-1.01275	-1.14646	-3.86628
			14.46	-0.962988	-1.32336	-3.63963			14.46	-0.962988	-0.887759	-4.07523				14.46	-0.962988	-1.10364	-3.85935
			14.47	-0.909101	-1.28375	-3.62535			14.47	-0.909101	-0.839484	-4.06962				14.47	-0.909101	-1.05478	-3.85432
			14.48	-0.85102	-1.23814	-3.61288			14.48	-0.85102	-0.787272	-4.06375				14.48	-0.85102	-0.999687	-3.85133
			14.49	-0.788735	-1.18681	-3.60193			14.49	-0.788735	-0.73143	-4.0573				14.49	-0.788735	-0.938433	-3.8503
			14.5	-0.722335	-1.13047	-3.59187			14.5	-0.722335	-0.672269	-4.05007				14.5	-0.722335	-0.871348	-3.85099
			14.51	-0.652008	-1.0692	-3.58281			14.51	-0.652008	-0.610434	-4.04157				14.51	-0.652008	-0.798787	-3.85322
			14.52	-0.578047	-1.00362	-3.57443			14.52	-0.578047	-0.546388	-4.03166				14.52	-0.578047	-0.721176	-3.85687
			14.53	-0.500871	-0.933809	-3.56706			14.53	-0.500871	-0.480587	-4.02028				14.53	-0.500871	-0.639305	-3.86157
			14.54	-0.421038	-0.860034	-3.561			14.54	-0.421038	-0.413552	-4.00749				14.54	-0.421038	-0.553975	-3.86706
			14.55	-0.339216	-0.784107	-3.55511			14.55	-0.339216	-0.345962	-3.99325				14.55	-0.339216	-0.465968	-3.87325
			14.56	-0.256166	-0.705771	-3.55039			14.56	-0.256166	-0.278151	-3.97802				14.56	-0.256166	-0.376218	-3.87995
			14.57	-0.172752	-0.625588	-3.54716			14.57	-0.172752	-0.210861	-3.96189				14.57	-0.172752	-0.285731	-3.88702
			14.58	-0.089897	-0.544102	-3.5458			14.58	-0.089897	-0.144705	-3.94519				14.58	-0.089897	-0.195464	-3.89443
			14.59	-0.008544	-0.462082	-3.54646			14.59	-0.008544	-0.080075	-3.92847				14.59	-0.008544	-0.106285	-3.90226
			14.6	0.070393	-0.379452	-3.55016			14.6	0.070393	-0.017313	-3.91229				14.6	0.070393	-0.019087	-3.91052
			14.61	0.14603	-0.296911	-3.55706			14.61	0.14603	0.043227	-3.8972				14.61	0.14603	0.065323	-3.91929
			14.62	0.217586	-0.214937	-3.56748			14.62	0.217586	0.101212	-3.88363				14.62	0.217586	0.146199	-3.92861
			14.63	0.284406	-0.133707	-3.58189			14.63	0.284406	0.156543	-3.87214				14.63	0.284406	0.223028	-3.93862
			14.64	0.34599	-0.05378	-3.60023			14.64	0.34599	0.209303	-3.86331				14.64	0.34599	0.295219	-3.94923
			14.65	0.402047	0.025014	-3.62297			14.65	0.402047	0.259408	-3.85736				14.65	0.402047	0.36246	-3.96041
			14.66	0.452465	0.102484	-3.65002			14.66	0.452465	0.306852	-3.85439				14.66	0.452465	0.424575	-3.97211
			14.67	0.497364	0.178437	-3.68107			14.67	0.497364	0.351878	-3.85451				14.67	0.497364	0.481505	-3.98414
			14.68	0.537059	0.252756	-3.7157			14.68	0.537059	0.394836	-3.85778				14.68	0.537059	0.532989	-3.99593
			14.69	0.572071	0.32526	-3.75319			14.69	0.572071	0.435969	-3.8639				14.69	0.572071	0.579136	-4.00706
			14.7	0.603082	0.396103	-3.79302			14.7	0.603082	0.475725	-3.87264				14.7	0.603082	0.620335	-4.01725
			14.71	0.630922	0.46538	-3.83446			14.71	0.630922	0.514506	-3.88358				14.71	0.630922	0.6569	-4.02598
			14.72	0.656508	0.533269	-3.87676			14.72	0.656508	0.552774	-3.89627				14.72	0.656508	0.689104	-4.0326
			14.73	0.680826	0.599704	-3.91888			14.73	0.680826	0.590928	-3.9101				14.73	0.680826	0.717386	-4.03656
			14.74	0.704857	0.664812	-3.95995			14.74	0.704857	0.629605	-3.92475				14.74	0.704857	0.742427	-4.03757
			14.75	0.729531	0.728709	-3.99918			14.75	0.729531	0.669178	-3.93965				14.75	0.729531	0.764773	-4.03524
			14.76	0.755705	0.791517	-4.03581			14.76	0.755705	0.710106	-3.9544				14.76	0.755705	0.785262	-4.02956
			14.77	0.784102	0.853294	-4.06919			14.77	0.784102	0.752571	-3.96847				14.77	0.784102	0.804635	-4.02053
			14.78	0.815278	0.914307	-4.09903			14.78	0.815278	0.796819	-3.98154				14.78	0.815278	0.823515	-4.00824
			14.79	0.849607	0.974562	-4.12495			14.79	0.849607	0.843112	-3.9935				14.79	0.849607	0.842556	-3.99295
			14.8	0.887263	1.03402	-4.14676			14.8	0.887263	0.891371	-4.00411				14.8	0.887263	0.862475	-3.97521
			14.81	0.928214	1.09303	-4.16481			14.81	0.928214	0.941532	-4.01332				14.81	0.928214	0.883844	-3.95563
			14.82	0.972234	1.15153	-4.1793			14.82	0.972234	0.993586	-4.02135				14.82	0.972234	0.907011	-3.93478
			14.83	1.01892	1.2095	-4.19058			14.83	1.01892	1.04723	-4.02832				14.83	1.01892	0.932315	-3.9134
			14.84	1.06769	1.26736	-4.19967			14.84	1.06769	1.10219	-4.0345				14.84	1.06769	0.960195	-3.89251
			14.85	1.11787	1.32443	-4.20655			14.85	1.11787	1.15803	-4.04015				14.85	1.11787	0.990669	-3.87279
			14.86	1.16869	1.38066	-4.21197			14.86	1.16869	1.2141	-4.04541				14.86	1.16869	1.02375	-3.85506
			14.87	1.2193	1.43594	-4.21664			14.87	1.2193	1.26979	-4.05049				14.87	1.2193	1.05935	-3.84005
			14.88	1.26888	1.48998	-4.2211			14.88	1.26888	1.32451	-4.05563				14.88	1.26888	1.09722	-3.82834
			14.89	1.31657	1.54272	-4.22616			14.89	1.31657	1.37725	-4.06069				14.89	1.31657	1.13698	-3.82042
			14.9	1.36163	1.59382	-4.23219			14.9	1.36163	1.4273	-4.06567				14.9	1.36163	1.17818	-3.81655
			14.91	1.40334	1.64268	-4.23934			14.91	1.40334	1.47399	-4.07066				14.91	1.40334	1.22006	-3.81672
			14.92	1.44108	1.68905	-4.24796			14.92	1.44108	1.51644	-4.07535				14.92	1.44108	1.26174	-3.82065
			14.93	1.47437	1.73267	-4.2583			14.93	1.47437	1.55389	-4.07952				14.93	1.47437	1.30251	-3.82814
			14.94	1.50278	1.77273	-4.26995			14.94	1.50278	1.58552	-4.08274				14.94	1.50278	1.34135	-3.83857
			14.95	1.52602	1.80912	-4.2831			14.95	1.52602	1.61071	-4.08469				14.95	1.52602	1.3772	-3.85118
			14.96	1.54386	1.84154	-4.29768			14.96	1.54386	1.62901	-4.08515				14.96	1.54386	1.40907	-3.86521
			14.97	1.55617	1.86965	-4.31348			14.97	1.55617	1.63993	-4.08376				14.97	1.55617	1.43593	-3.87976
			14.98	1.56287	1.89277	-4.32991			14.98	1.56287	1.64328	-4.08041				14.98	1.56287	1.45678	-3.89391
			14.99	1.56394	1.91043	-4.34649			14.99	1.56394	1.63881	-4.07487				14.99	1.56394	1.47069	-3.90675
			15	1.55939	1.92249	-4.3631			15	1.55939	1.62632	-4.06693				15	1.55939	1.47705	-3.91766
			15.01	1.54924	1.92852	-4.37927			15.01	1.54924	1.60599	-4.05675				15.01	1.54924	1.47529	-3.92605
			15.02	1.53354	1.92839	-4.39485			15.02	1.53354	1.57796	-4.04442				15.02	1.53354	1.46481	-3.93127
			15.03	1.51233	1.92187	-4.40954			15.03	1.51233	1.54258	-4.03025				15.03	1.51233	1.44552	-3.93319
			15.04	1.48567	1.90868	-4.42301			15.04	1.48567	1.50045	-4.01477				15.04	1.48567	1.41738	-3.9317
			15.05	1.45366	1.88912	-4.43546			15.05	1.45366	1.45188	-3.99821				15.05	1.45366	1.38055	-3.92689
			15.06	1.41639	1.86296	-4.44658			15.06	1.41639	1.39755	-3.98117				15.06	1.41639	1.33543	-3.91904
			15.07	1.37397	1.83049	-4.45652			15.07	1.37397	1.33842	-3.96445				15.07	1.37397	1.28239	-3.90842
			15.08	1.32663	1.79178	-4.46515			15.08	1.32663	1.27527	-3.94864				15.08	1.32663	1.22207	-3.89543
			15.09	1.2746	1.74686	-4.47226			15.09	1.2746	1.20887	-3.93427				15.09	1.2746	1.15507	-3.88047
			15.1	1.21818	1.69605	-4.47787			15.1	1.21818	1.13995	-3.92177				15.1	1.21818	1.0823	-3.86412
			15.11	1.15779	1.63993	-4.48215			15.11	1.15779	1.06934	-3.91155				15.11	1.15779	1.00471	-3.84692
			15.12	1.09388	1.57873	-4.48485			15.12	1.09388	0.997884	-3.90401				15.12	1.09388	0.923065	-3.82919
			15.13	1.02701	1.51321	-4.4862			15.13	1.02701	0.926346	-3.89933				15.13	1.02701	0.83805	-3.81104
			15.14	0.957806	1.44356	-4.48575			15.14	0.957806	0.855451	-3.89764				15.14	0.957806	0.750501	-3.7927
			15.15	0.886914	1.37021	-4.4833			15.15	0.886914	0.785618	-3.8987				15.15	0.886914	0.661222	-3.77431
			15.16	0.815029	1.29361	-4.47858			15.16	0.815029	0.7173	-3.90227				15.16	0.815029	0.570984	-3.75596
			15.17	0.74285	1.21425	-4.4714			15.17	0.74285	0.65094	-3.90809				15.17	0.74285	0.480498	-3.73765
			15.18	0.671058	1.13238	-4.46132			15.18	0.671058	0.586789	-3.91573				15.18	0.671058	0.390426	-3.71937
			15.19	0.600255	1.04877	-4.44852			15.19	0.600255	0.525007	-3.92475				15.19	0.600255	0.30101	-3.70076
			15.2	0.530978	0.963481	-4.4325			15.2	0.530978	0.465598	-3.93462				15.2	0.530978	0.212817	-3.68184
			15.21	0.463649	0.876903	-4.41325			15.21	0.463649	0.408472	-3.94482				15.21	0.463649	0.1262	-3.66255
			15.22	0.398565	0.789453	-4.39089			15.22	0.398565	0.35366	-3.9551				15.22	0.398565	0.041249	-3.64268
			15.23	0.335854	0.701214	-4.36536			15.23	0.335854	0.300628	-3.96477				15.23	0.335854	-0.041954	-3.62219
			15.24	0.275497	0.612548	-4.33705			15.24	0.275497	0.249008	-3.97351				15.24	0.275497	-0.123353	-3.60115
			15.25	0.217326	0.523461	-4.30614			15.25	0.217326	0.19851	-3.98118				15.25	0.217326	-0.203187	-3.57949
			15.26	0.161009	0.434179	-4.27317			15.26	0.161009	0.148622	-3.98761				15.26	0.161009	-0.281481	-3.55751
			15.27	0.106068	0.344691	-4.23862			15.27	0.106068	0.098891	-3.99282				15.27	0.106068	-0.358238	-3.53569
			15.28	0.051933	0.254891	-4.20296			15.28	0.051933	0.048958	-3.99702				15.28	0.051933	-0.433784	-3.51428
			15.29	-0.002065	0.164911	-4.16698			15.29	-0.002065	-0.00183	-4.00023				15.29	-0.002065	-0.508208	-3.49386
			15.3	-0.056642	0.074686	-4.13133			15.3	-0.056642	-0.053973	-4.00267				15.3	-0.056642	-0.581741	-3.4749
			15.31	-0.11254	-0.016101	-4.09644			15.31	-0.11254	-0.10789	-4.00465				15.31	-0.11254	-0.654431	-3.45811
			15.32	-0.170462	-0.107389	-4.06307			15.32	-0.170462	-0.163804	-4.00666				15.32	-0.170462	-0.726529	-3.44393
			15.33	-0.231076	-0.19924	-4.03184			15.33	-0.231076	-0.222034	-4.00904				15.33	-0.231076	-0.798416	-3.43266
			15.34	-0.294934	-0.292022	-4.00291			15.34	-0.294934	-0.282882	-4.01205				15.34	-0.294934	-0.870035	-3.4249
			15.35	-0.362512	-0.38583	-3.97668			15.35	-0.362512	-0.346506	-4.01601				15.35	-0.362512	-0.941263	-3.42125
			15.36	-0.434119	-0.480795	-3.95332			15.36	-0.434119	-0.41321	-4.02091				15.36	-0.434119	-1.01237	-3.42175
			15.37	-0.509925	-0.576971	-3.93295			15.37	-0.509925	-0.48284	-4.02708				15.37	-0.509925	-1.08356	-3.42636
			15.38	-0.589952	-0.674556	-3.9154			15.38	-0.589952	-0.555477	-4.03447				15.38	-0.589952	-1.15491	-3.43504
			15.39	-0.67405	-0.772998	-3.90105			15.39	-0.67405	-0.631058	-4.04299				15.39	-0.67405	-1.22634	-3.44771
			15.4	-0.761963	-0.872708	-3.88925			15.4	-0.761963	-0.70925	-4.05271				15.4	-0.761963	-1.29798	-3.46398
			15.41	-0.853278	-0.973534	-3.87974			15.41	-0.853278	-0.789858	-4.06342				15.41	-0.853278	-1.36978	-3.4835
			15.42	-0.947484	-1.07572	-3.87177			15.42	-0.947484	-0.872814	-4.07467				15.42	-0.947484	-1.44193	-3.50555
			15.43	-1.04398	-1.17877	-3.86521			15.43	-1.04398	-0.957834	-4.08615				15.43	-1.04398	-1.51428	-3.52969
			15.44	-1.14213	-1.28256	-3.85957			15.44	-1.14213	-1.04452	-4.09761				15.44	-1.14213	-1.58679	-3.55534
			15.45	-1.24127	-1.38689	-3.85437			15.45	-1.24127	-1.13257	-4.1087				15.45	-1.24127	-1.65917	-3.5821
			15.46	-1.34069	-1.49146	-3.84923			15.46	-1.34069	-1.22127	-4.11942				15.46	-1.34069	-1.73113	-3.60956
			15.47	-1.43973	-1.59611	-3.84361			15.47	-1.43973	-1.31033	-4.1294				15.47	-1.43973	-1.80255	-3.63718
			15.48	-1.53777	-1.70024	-3.83753			15.48	-1.53777	-1.39936	-4.13841				15.48	-1.53777	-1.87309	-3.66469
			15.49	-1.63424	-1.80328	-3.83096			15.49	-1.63424	-1.48803	-4.14621				15.49	-1.63424	-1.94243	-3.69182
			15.5	-1.72861	-1.90478	-3.82384			15.5	-1.72861	-1.5759	-4.15271				15.5	-1.72861	-2.01012	-3.7185
			15.51	-1.82042	-2.00418	-3.81624			15.51	-1.82042	-1.66256	-4.15786				15.51	-1.82042	-2.07602	-3.7444
			15.52	-1.90929	-2.10106	-3.80823			15.52	-1.90929	-1.74757	-4.16173				15.52	-1.90929	-2.13972	-3.76957
			15.53	-1.99489	-2.19479	-3.8001			15.53	-1.99489	-1.83067	-4.16422				15.53	-1.99489	-2.20109	-3.7938
			15.54	-2.07694	-2.28517	-3.79177			15.54	-2.07694	-1.91161	-4.16533				15.54	-2.07694	-2.25974	-3.8172
			15.55	-2.15518	-2.37152	-3.78367			15.55	-2.15518	-1.98994	-4.16525				15.55	-2.15518	-2.31538	-3.8398
			15.56	-2.22944	-2.45231	-3.77713			15.56	-2.22944	-2.06528	-4.16416				15.56	-2.22944	-2.36776	-3.86168
			15.57	-2.29949	-2.52788	-3.77161			15.57	-2.29949	-2.13738	-4.16211				15.57	-2.29949	-2.41668	-3.88281
			15.58	-2.36518	-2.59755	-3.76763			15.58	-2.36518	-2.2062	-4.15898				15.58	-2.36518	-2.46204	-3.90314
			15.59	-2.4263	-2.66101	-3.76529			15.59	-2.4263	-2.2715	-4.1548				15.59	-2.4263	-2.50378	-3.92252
			15.6	-2.48268	-2.71745	-3.76524			15.6	-2.48268	-2.33307	-4.14961				15.6	-2.48268	-2.54177	-3.94091
			15.61	-2.53411	-2.76676	-3.76735			15.61	-2.53411	-2.39045	-4.14366				15.61	-2.53411	-2.5759	-3.95821
			15.62	-2.58037	-2.80814	-3.77222			15.62	-2.58037	-2.44347	-4.1369				15.62	-2.58037	-2.60602	-3.97435
			15.63	-2.62121	-2.84145	-3.77976			15.63	-2.62121	-2.49209	-4.12912				15.63	-2.62121	-2.63223	-3.98898
			15.64	-2.65639	-2.86663	-3.78976			15.64	-2.65639	-2.53615	-4.12024				15.64	-2.65639	-2.65434	-4.00205
			15.65	-2.68568	-2.88319	-3.80249			15.65	-2.68568	-2.57544	-4.11024				15.65	-2.68568	-2.67222	-4.01346
			15.66	-2.70881	-2.89119	-3.81762			15.66	-2.70881	-2.60962	-4.09919				15.66	-2.70881	-2.68563	-4.02318
			15.67	-2.72556	-2.89048	-3.83509			15.67	-2.72556	-2.63872	-4.08684				15.67	-2.72556	-2.69448	-4.03108
			15.68	-2.7357	-2.88094	-3.85476			15.68	-2.7357	-2.66248	-4.07322				15.68	-2.7357	-2.69852	-4.03718
			15.69	-2.73905	-2.86263	-3.87642			15.69	-2.73905	-2.68051	-4.05854				15.69	-2.73905	-2.69754	-4.04151
			15.7	-2.73545	-2.83521	-3.90024			15.7	-2.73545	-2.69261	-4.04283				15.7	-2.73545	-2.6914	-4.04404
			15.71	-2.72478	-2.79926	-3.92551			15.71	-2.72478	-2.69887	-4.02591				15.71	-2.72478	-2.68002	-4.04476
			15.72	-2.70699	-2.75499	-3.952			15.72	-2.70699	-2.69903	-4.00796				15.72	-2.70699	-2.66298	-4.04401
			15.73	-2.68204	-2.70241	-3.97962			15.73	-2.68204	-2.69278	-3.98926				15.73	-2.68204	-2.63994	-4.0421
			15.74	-2.64999	-2.6418	-4.0082			15.74	-2.64999	-2.68004	-3.96996				15.74	-2.64999	-2.61095	-4.03904
			15.75	-2.61089	-2.57356	-4.03733			15.75	-2.61089	-2.66051	-3.95038				15.75	-2.61089	-2.57579	-4.0351
			15.76	-2.56491	-2.49805	-4.06686			15.76	-2.56491	-2.63388	-3.93103				15.76	-2.56491	-2.53415	-4.03076
			15.77	-2.5122	-2.4158	-4.0964			15.77	-2.5122	-2.60026	-3.91194				15.77	-2.5122	-2.48602	-4.02618
			15.78	-2.45297	-2.32725	-4.12573			15.78	-2.45297	-2.55958	-3.8934				15.78	-2.45297	-2.43134	-4.02163
			15.79	-2.3875	-2.23274	-4.15475			15.79	-2.3875	-2.51166	-3.87583				15.79	-2.3875	-2.37001	-4.01748
			15.8	-2.31605	-2.1327	-4.18335			15.8	-2.31605	-2.45659	-3.85945				15.8	-2.31605	-2.30196	-4.01409
			15.81	-2.23892	-2.02789	-4.21103			15.81	-2.23892	-2.3945	-3.84443				15.81	-2.23892	-2.22727	-4.01165
			15.82	-2.15645	-1.91857	-4.23787			15.82	-2.15645	-2.32552	-3.83093				15.82	-2.15645	-2.14615	-4.0103
			15.83	-2.06897	-1.80556	-4.26341			15.83	-2.06897	-2.24966	-3.81932				15.83	-2.06897	-2.05888	-4.01009
			15.84	-1.97685	-1.68968	-4.28717			15.84	-1.97685	-2.16711	-3.80974				15.84	-1.97685	-1.96564	-4.01121
			15.85	-1.88043	-1.57137	-4.30906			15.85	-1.88043	-2.07806	-3.80237				15.85	-1.88043	-1.86693	-4.0135
			15.86	-1.7801	-1.45094	-4.32916			15.86	-1.7801	-1.98281	-3.79729				15.86	-1.7801	-1.76302	-4.01708
			15.87	-1.67623	-1.3288	-4.34743			15.87	-1.67623	-1.88184	-3.7944				15.87	-1.67623	-1.65448	-4.02176
			15.88	-1.56921	-1.20552	-4.36369			15.88	-1.56921	-1.77553	-3.79369				15.88	-1.56921	-1.54185	-4.02737
			15.89	-1.45945	-1.08167	-4.37777			15.89	-1.45945	-1.66431	-3.79513				15.89	-1.45945	-1.4257	-4.03375
			15.9	-1.34731	-0.957885	-4.38943			15.9	-1.34731	-1.54873	-3.79859				15.9	-1.34731	-1.30667	-4.04064
			15.91	-1.23325	-0.83455	-4.3987			15.91	-1.23325	-1.42917	-3.80408				15.91	-1.23325	-1.18554	-4.0477
			15.92	-1.11766	-0.711994	-4.40566			15.92	-1.11766	-1.30621	-3.81144				15.92	-1.11766	-1.06295	-4.0547
			15.93	-1.001	-0.590498	-4.4105			15.93	-1.001	-1.18048	-3.82052				15.93	-1.001	-0.939784	-4.06121
			15.94	-0.883666	-0.470551	-4.41312			15.94	-0.883666	-1.0522	-3.83146				15.94	-0.883666	-0.816466	-4.0672
			15.95	-0.766143	-0.352205	-4.41394			15.95	-0.766143	-0.922002	-3.84414				15.95	-0.766143	-0.693883	-4.07226
			15.96	-0.648859	-0.235762	-4.4131			15.96	-0.648859	-0.790544	-3.85832				15.96	-0.648859	-0.572699	-4.07616
			15.97	-0.53228	-0.121612	-4.41067			15.97	-0.53228	-0.658291	-3.87399				15.97	-0.53228	-0.453261	-4.07902
			15.98	-0.416826	-0.009973	-4.40685			15.98	-0.416826	-0.52574	-3.89109				15.98	-0.416826	-0.33612	-4.08071
			15.99	-0.302938	0.099204	-4.40214			15.99	-0.302938	-0.393504	-3.90943				15.99	-0.302938	-0.221585	-4.08135
			16	-0.191017	0.205882	-4.3969			16	-0.191017	-0.261896	-3.92912				16	-0.191017	-0.109808	-4.08121
			16.01	-0.081443	0.309615	-4.39106			16.01	-0.081443	-0.131167	-3.95028				16.01	-0.081443	-0.001123	-4.08032
			16.02	0.025442	0.410541	-4.3851			16.02	0.025442	-0.001607	-3.97295				16.02	0.025442	0.104408	-4.07897
			16.03	0.129328	0.508403	-4.37908			16.03	0.129328	0.126142	-3.99681				16.03	0.129328	0.206884	-4.07756
			16.04	0.230003	0.603167	-4.37316			16.04	0.230003	0.251914	-4.02191				16.04	0.230003	0.306534	-4.07653
			16.05	0.327262	0.69486	-4.3676			16.05	0.327262	0.375537	-4.04828				16.05	0.327262	0.403374	-4.07611
			16.06	0.420978	0.783185	-4.36221			16.06	0.420978	0.496755	-4.07578				16.06	0.420978	0.497588	-4.07661
			16.07	0.511086	0.868011	-4.35693			16.07	0.511086	0.615294	-4.10421				16.07	0.511086	0.589422	-4.07834
			16.08	0.597596	0.9495	-4.3519			16.08	0.597596	0.730921	-4.13333				16.08	0.597596	0.679075	-4.08148
			16.09	0.68055	1.0277	-4.34715			16.09	0.68055	0.84391	-4.16336				16.09	0.68055	0.766826	-4.08628
			16.1	0.76006	1.10249	-4.34243			16.1	0.76006	0.953562	-4.1935				16.1	0.76006	0.852764	-4.0927
			16.11	0.836264	1.17384	-4.33758			16.11	0.836264	1.05972	-4.22345				16.11	0.836264	0.937054	-4.10079
			16.12	0.909368	1.24175	-4.33238			16.12	0.909368	1.16214	-4.25277				16.12	0.909368	1.01951	-4.11015
			16.13	0.979545	1.30646	-4.32692			16.13	0.979545	1.26053	-4.28099				16.13	0.979545	1.10015	-4.12061
			16.14	1.047	1.36794	-4.32094			16.14	1.047	1.35471	-4.30771				16.14	1.047	1.17872	-4.13172
			16.15	1.1119	1.42584	-4.31394			16.15	1.1119	1.44437	-4.33247				16.15	1.1119	1.25505	-4.14315
			16.16	1.17441	1.48019	-4.30578			16.16	1.17441	1.52928	-4.35487				16.16	1.17441	1.32877	-4.15436
			16.17	1.23462	1.53119	-4.29657			16.17	1.23462	1.60898	-4.37437				16.17	1.23462	1.39924	-4.16462
			16.18	1.29257	1.57873	-4.28615			16.18	1.29257	1.68341	-4.39083				16.18	1.29257	1.46607	-4.17349
			16.19	1.34826	1.62292	-4.27465			16.19	1.34826	1.75188	-4.40362				16.19	1.34826	1.52855	-4.18028
			16.2	1.40157	1.66373	-4.26216			16.2	1.40157	1.81406	-4.41249				16.2	1.40157	1.58585	-4.18428
			16.21	1.45238	1.70124	-4.24886			16.21	1.45238	1.86972	-4.41734				16.21	1.45238	1.63728	-4.1849
			16.22	1.50045	1.73545	-4.235			16.22	1.50045	1.91871	-4.41826				16.22	1.50045	1.6822	-4.18175
			16.23	1.54548	1.76616	-4.22067			16.23	1.54548	1.96084	-4.41536				16.23	1.54548	1.72005	-4.17456
			16.24	1.58718	1.79339	-4.20621			16.24	1.58718	1.9957	-4.40852				16.24	1.58718	1.75041	-4.16323
			16.25	1.62519	1.81711	-4.19192			16.25	1.62519	2.02354	-4.39835				16.25	1.62519	1.77268	-4.14749
			16.26	1.65918	1.83728	-4.17809			16.26	1.65918	2.04422	-4.38504				16.26	1.65918	1.78683	-4.12765
			16.27	1.68884	1.85409	-4.16525			16.27	1.68884	2.0579	-4.36906				16.27	1.68884	1.79287	-4.10403
			16.28	1.71388	1.8677	-4.15382			16.28	1.71388	2.06467	-4.35079				16.28	1.71388	1.7911	-4.07721
			16.29	1.73414	1.8782	-4.14406			16.29	1.73414	2.06472	-4.33058				16.29	1.73414	1.78201	-4.04787
			16.3	1.7495	1.88569	-4.13619			16.3	1.7495	2.05846	-4.30896				16.3	1.7495	1.76635	-4.01685
			16.31	1.75999	1.89048	-4.13049			16.31	1.75999	2.0466	-4.2866				16.31	1.75999	1.74507	-3.98508
			16.32	1.76574	1.89247	-4.12673			16.32	1.76574	2.02949	-4.26375				16.32	1.76574	1.71903	-3.95328
			16.33	1.76704	1.89159	-4.12456			16.33	1.76704	2.00792	-4.24088				16.33	1.76704	1.68941	-3.92237
			16.34	1.76427	1.88844	-4.12416			16.34	1.76427	1.98273	-4.21845				16.34	1.76427	1.65768	-3.89341
			16.35	1.75798	1.88313	-4.12516			16.35	1.75798	1.95436	-4.19638				16.35	1.75798	1.62501	-3.86704
			16.36	1.7488	1.87599	-4.12719			16.36	1.7488	1.9239	-4.17511				16.36	1.7488	1.59252	-3.84373
			16.37	1.73745	1.86728	-4.12983			16.37	1.73745	1.89225	-4.1548				16.37	1.73745	1.56146	-3.82401
			16.38	1.72475	1.85749	-4.13274			16.38	1.72475	1.86067	-4.13591				16.38	1.72475	1.53295	-3.8082
			16.39	1.71152	1.84687	-4.13535			16.39	1.71152	1.82946	-4.11794				16.39	1.71152	1.50777	-3.79624
			16.4	1.69861	1.83557	-4.13696			16.4	1.69861	1.79924	-4.10063				16.4	1.69861	1.48657	-3.78797
			16.41	1.68681	1.82422	-4.13741			16.41	1.68681	1.77107	-4.08426				16.41	1.68681	1.47003	-3.78322
			16.42	1.67689	1.81315	-4.13626			16.42	1.67689	1.7458	-4.06891				16.42	1.67689	1.45845	-3.78156
			16.43	1.66951	1.80282	-4.13331			16.43	1.66951	1.72416	-4.05465				16.43	1.66951	1.45196	-3.78245
			16.44	1.66523	1.79333	-4.12809			16.44	1.66523	1.70643	-4.0412				16.44	1.66523	1.45076	-3.78553
			16.45	1.6645	1.78514	-4.12065			16.45	1.6645	1.69312	-4.02862				16.45	1.6645	1.45491	-3.79041
			16.46	1.6676	1.77854	-4.11094			16.46	1.6676	1.68469	-4.01709				16.46	1.6676	1.46397	-3.79637
			16.47	1.6747	1.7738	-4.09911			16.47	1.6747	1.68142	-4.00673				16.47	1.6747	1.47765	-3.80295
			16.48	1.68582	1.77134	-4.08552			16.48	1.68582	1.68338	-3.99756				16.48	1.68582	1.49563	-3.80981
			16.49	1.70087	1.77107	-4.0702			16.49	1.70087	1.69091	-3.99004				16.49	1.70087	1.51761	-3.81673
			16.5	1.71965	1.7731	-4.05345			16.5	1.71965	1.70388	-3.98424				16.5	1.71965	1.54303	-3.82338
			16.51	1.74183	1.77773	-4.0359			16.51	1.74183	1.72189	-3.98006				16.51	1.74183	1.57149	-3.82966
			16.52	1.76708	1.78501	-4.01793			16.52	1.76708	1.74479	-3.97771				16.52	1.76708	1.6024	-3.83532
			16.53	1.79497	1.79496	-3.99998			16.53	1.79497	1.77236	-3.97739				16.53	1.79497	1.63523	-3.84025
			16.54	1.82509	1.80732	-3.98223			16.54	1.82509	1.80398	-3.97889				16.54	1.82509	1.66957	-3.84448
			16.55	1.85699	1.82224	-3.96525			16.55	1.85699	1.83916	-3.98217				16.55	1.85699	1.70491	-3.84792
			16.56	1.89026	1.83952	-3.94926			16.56	1.89026	1.87738	-3.98712				16.56	1.89026	1.74075	-3.8505
			16.57	1.92447	1.859	-3.93453			16.57	1.92447	1.91807	-3.9936				16.57	1.92447	1.77654	-3.85207
			16.58	1.95925	1.88045	-3.92121			16.58	1.95925	1.96059	-4.00134				16.58	1.95925	1.81191	-3.85266
			16.59	1.99423	1.90347	-3.90923			16.59	1.99423	2.00429	-4.01005				16.59	1.99423	1.84633	-3.8521
			16.6	2.02907	1.92783	-3.89876			16.6	2.02907	2.04833	-4.01926				16.6	2.02907	1.87948	-3.85041
			16.61	2.06341	1.95286	-3.88945			16.61	2.06341	2.09197	-4.02856				16.61	2.06341	1.91075	-3.84734
			16.62	2.09688	1.97808	-3.8812			16.62	2.09688	2.13444	-4.03756				16.62	2.09688	1.94003	-3.84315
			16.63	2.12909	2.00305	-3.87396			16.63	2.12909	2.17513	-4.04603				16.63	2.12909	1.96663	-3.83754
			16.64	2.15957	2.02715	-3.86758			16.64	2.15957	2.21339	-4.05382				16.64	2.15957	1.99011	-3.83054
			16.65	2.18781	2.04991	-3.8621			16.65	2.18781	2.24829	-4.06048				16.65	2.18781	2.0101	-3.82229
			16.66	2.21324	2.07061	-3.85738			16.66	2.21324	2.27928	-4.06605				16.66	2.21324	2.02596	-3.81272
			16.67	2.23516	2.08871	-3.85355			16.67	2.23516	2.30586	-4.0707				16.67	2.23516	2.03713	-3.80197
			16.68	2.25283	2.10351	-3.85069			16.68	2.25283	2.3271	-4.07428				16.68	2.25283	2.04307	-3.79025
			16.69	2.26543	2.11436	-3.84893			16.69	2.26543	2.34249	-4.07706				16.69	2.26543	2.0429	-3.77747
			16.7	2.27211	2.12045	-3.84834			16.7	2.27211	2.35146	-4.07935				16.7	2.27211	2.03599	-3.76388
			16.71	2.27195	2.12105	-3.8491			16.71	2.27195	2.35366	-4.08171				16.71	2.27195	2.02152	-3.74957
			16.72	2.26406	2.11572	-3.85166			16.72	2.26406	2.34834	-4.08428				16.72	2.26406	1.99893	-3.73488
			16.73	2.24758	2.10406	-3.85648			16.73	2.24758	2.33506	-4.08748				16.73	2.24758	1.96741	-3.71983
			16.74	2.22173	2.08544	-3.86371			16.74	2.22173	2.31318	-4.09146				16.74	2.22173	1.92626	-3.70454
			16.75	2.18581	2.05925	-3.87344			16.75	2.18581	2.2826	-4.09679				16.75	2.18581	1.87483	-3.68902
			16.76	2.13929	2.02528	-3.88598			16.76	2.13929	2.24296	-4.10367				16.76	2.13929	1.81272	-3.67343
			16.77	2.08181	1.98332	-3.90151			16.77	2.08181	2.19399	-4.11218				16.77	2.08181	1.73975	-3.65794
			16.78	2.01319	1.93314	-3.91995			16.78	2.01319	2.13561	-4.12242				16.78	2.01319	1.65589	-3.6427
			16.79	1.93344	1.8746	-3.94116			16.79	1.93344	2.06743	-4.13399				16.79	1.93344	1.5613	-3.62786
			16.8	1.84285	1.80753	-3.96468			16.8	1.84285	1.9895	-4.14665				16.8	1.84285	1.45619	-3.61334
			16.81	1.74184	1.73185	-3.99001			16.81	1.74184	1.9019	-4.16006				16.81	1.74184	1.34101	-3.59917
			16.82	1.6311	1.64794	-4.01684			16.82	1.6311	1.80475	-4.17365				16.82	1.6311	1.21634	-3.58524
			16.83	1.51144	1.55586	-4.04443			16.83	1.51144	1.69823	-4.18679				16.83	1.51144	1.08331	-3.57188
			16.84	1.38383	1.45605	-4.07221			16.84	1.38383	1.58268	-4.19884				16.84	1.38383	0.942988	-3.55915
			16.85	1.24934	1.34943	-4.10009			16.85	1.24934	1.45864	-4.20929				16.85	1.24934	0.796181	-3.54684
			16.86	1.10915	1.23617	-4.12702			16.86	1.10915	1.32647	-4.21732				16.86	1.10915	0.644114	-3.53497
			16.87	0.96434	1.11677	-4.15243			16.87	0.96434	1.18696	-4.22262				16.87	0.96434	0.488217	-3.52388
			16.88	0.816079	0.991888	-4.17581			16.88	0.816079	1.04091	-4.22483				16.88	0.816079	0.329774	-3.51369
			16.89	0.665453	0.862158	-4.1967			16.89	0.665453	0.889098	-4.22365				16.89	0.665453	0.170073	-3.50462
			16.9	0.513441	0.728328	-4.21489			16.9	0.513441	0.732362	-4.21892				16.9	0.513441	0.010298	-3.49686
			16.91	0.360935	0.591479	-4.23054			16.91	0.360935	0.571585	-4.21065				16.91	0.360935	-0.148345	-3.49072
			16.92	0.208677	0.45242	-4.24374			16.92	0.208677	0.407892	-4.19921				16.92	0.208677	-0.304661	-3.48666
			16.93	0.057308	0.311887	-4.25458			16.93	0.057308	0.242395	-4.18509				16.93	0.057308	-0.457571	-3.48512
			16.94	-0.09266	0.170431	-4.26309			16.94	-0.09266	0.076068	-4.16873				16.94	-0.09266	-0.606114	-3.48655
			16.95	-0.240815	0.028898	-4.26971			16.95	-0.240815	-0.090058	-4.15076				16.95	-0.240815	-0.749479	-3.49134
			16.96	-0.386887	-0.111853	-4.27503			16.96	-0.386887	-0.254819	-4.13207				16.96	-0.386887	-0.886908	-3.49998
			16.97	-0.5306	-0.251222	-4.27938			16.97	-0.5306	-0.417429	-4.11317				16.97	-0.5306	-1.01798	-3.51262
			16.98	-0.671731	-0.388315	-4.28342			16.98	-0.671731	-0.576987	-4.09474				16.98	-0.671731	-1.14223	-3.5295
			16.99	-0.810082	-0.522295	-4.28779			16.99	-0.810082	-0.732459	-4.07762				16.99	-0.810082	-1.25931	-3.55077
			17	-0.94539	-0.652946	-4.29244			17	-0.94539	-0.882905	-4.06248				17	-0.94539	-1.36915	-3.57624
			17.01	-1.07737	-0.779617	-4.29775			17.01	-1.07737	-1.02745	-4.04992				17.01	-1.07737	-1.47165	-3.60571
			17.02	-1.20567	-0.901612	-4.30406			17.02	-1.20567	-1.16549	-4.04018				17.02	-1.20567	-1.56691	-3.63876
			17.03	-1.32984	-1.01863	-4.31121			17.03	-1.32984	-1.29649	-4.03335				17.03	-1.32984	-1.65506	-3.67477
			17.04	-1.44943	-1.13028	-4.31915			17.04	-1.44943	-1.41986	-4.02957				17.04	-1.44943	-1.73646	-3.71297
			17.05	-1.56386	-1.23603	-4.32782			17.05	-1.56386	-1.53509	-4.02876				17.05	-1.56386	-1.81144	-3.75242
			17.06	-1.67251	-1.33558	-4.33693			17.06	-1.67251	-1.64182	-4.03069				17.06	-1.67251	-1.88029	-3.79222
			17.07	-1.77477	-1.42876	-4.34601			17.07	-1.77477	-1.74	-4.03477				17.07	-1.77477	-1.94341	-3.83135
			17.08	-1.86998	-1.51545	-4.35453			17.08	-1.86998	-1.82931	-4.04067				17.08	-1.86998	-2.0013	-3.86869
			17.09	-1.9576	-1.5958	-4.36179			17.09	-1.9576	-1.90993	-4.04766				17.09	-1.9576	-2.05433	-3.90326
			17.1	-2.03709	-1.66946	-4.36763			17.1	-2.03709	-1.98182	-4.05527				17.1	-2.03709	-2.1028	-3.93429
			17.11	-2.10803	-1.73645	-4.37158			17.11	-2.10803	-2.04514	-4.06289				17.11	-2.10803	-2.14715	-3.96088
			17.12	-2.17019	-1.79689	-4.37329			17.12	-2.17019	-2.09989	-4.0703				17.12	-2.17019	-2.18781	-3.98237
			17.13	-2.22342	-1.85066	-4.37275			17.13	-2.22342	-2.14618	-4.07723				17.13	-2.22342	-2.22479	-3.99863
			17.14	-2.26775	-1.89791	-4.36984			17.14	-2.26775	-2.18401	-4.08374				17.14	-2.26775	-2.25828	-4.00947
			17.15	-2.3034	-1.93876	-4.36464			17.15	-2.3034	-2.21434	-4.08905				17.15	-2.3034	-2.28855	-4.01485
			17.16	-2.33071	-1.97313	-4.35758			17.16	-2.33071	-2.23742	-4.09329				17.16	-2.33071	-2.31568	-4.01503
			17.17	-2.3502	-2.00121	-4.349			17.17	-2.3502	-2.25336	-4.09684				17.17	-2.3502	-2.33955	-4.01065
			17.18	-2.36247	-2.0229	-4.33958			17.18	-2.36247	-2.26238	-4.10009				17.18	-2.36247	-2.36023	-4.00224
			17.19	-2.36824	-2.03853	-4.32971			17.19	-2.36824	-2.26484	-4.10339				17.19	-2.36824	-2.37766	-3.99058
			17.2	-2.36823	-2.04843	-4.3198			17.2	-2.36823	-2.26142	-4.10681				17.2	-2.36823	-2.39167	-3.97657
			17.21	-2.36319	-2.05268	-4.31051			17.21	-2.36319	-2.25232	-4.11087				17.21	-2.36319	-2.40234	-3.96085
			17.22	-2.3538	-2.0513	-4.3025			17.22	-2.3538	-2.23796	-4.11583				17.22	-2.3538	-2.40953	-3.94427
			17.23	-2.34069	-2.04442	-4.29626			17.23	-2.34069	-2.21857	-4.12212				17.23	-2.34069	-2.41291	-3.92778
			17.24	-2.32435	-2.03213	-4.29221			17.24	-2.32435	-2.19407	-4.13028				17.24	-2.32435	-2.41235	-3.912
			17.25	-2.30513	-2.0148	-4.29033			17.25	-2.30513	-2.16499	-4.14014				17.25	-2.30513	-2.40771	-3.89743
			17.26	-2.28324	-1.9924	-4.29084			17.26	-2.28324	-2.13124	-4.15201				17.26	-2.28324	-2.39878	-3.88447
			17.27	-2.25869	-1.96525	-4.29343			17.27	-2.25869	-2.09321	-4.16547				17.27	-2.25869	-2.38539	-3.8733
			17.28	-2.23135	-1.93369	-4.29765			17.28	-2.23135	-2.05086	-4.18049				17.28	-2.23135	-2.36733	-3.86402
			17.29	-2.2009	-1.89764	-4.30326			17.29	-2.2009	-2.00391	-4.19698				17.29	-2.2009	-2.34432	-3.85658
			17.3	-2.16692	-1.85725	-4.30968			17.3	-2.16692	-1.95302	-4.2139				17.3	-2.16692	-2.31614	-3.85078
			17.31	-2.12892	-1.81279	-4.31612			17.31	-2.12892	-1.89786	-4.23106				17.31	-2.12892	-2.28255	-3.84636
			17.32	-2.08626	-1.76436	-4.32189			17.32	-2.08626	-1.83865	-4.24761				17.32	-2.08626	-2.24326	-3.84299
			17.33	-2.03836	-1.71165	-4.32672			17.33	-2.03836	-1.77525	-4.26311				17.33	-2.03836	-2.19817	-3.84019
			17.34	-1.98463	-1.65448	-4.33016			17.34	-1.98463	-1.70788	-4.27676				17.34	-1.98463	-2.14699	-3.83764
			17.35	-1.92454	-1.5937	-4.33085			17.35	-1.92454	-1.6365	-4.28804				17.35	-1.92454	-2.08969	-3.83485
			17.36	-1.85769	-1.52923	-4.32845			17.36	-1.85769	-1.56101	-4.29668				17.36	-1.85769	-2.0261	-3.83159
			17.37	-1.78372	-1.46101	-4.32271			17.37	-1.78372	-1.48121	-4.30251				17.37	-1.78372	-1.95632	-3.8274
			17.38	-1.70251	-1.38912	-4.31339			17.38	-1.70251	-1.39732	-4.30519				17.38	-1.70251	-1.8804	-3.82211
			17.39	-1.61407	-1.31381	-4.30025			17.39	-1.61407	-1.30932	-4.30474				17.39	-1.61407	-1.79845	-3.81562
			17.4	-1.51858	-1.23518	-4.28341			17.4	-1.51858	-1.21714	-4.30144				17.4	-1.51858	-1.71063	-3.80795
			17.41	-1.41637	-1.15307	-4.2633			17.41	-1.41637	-1.12101	-4.29535				17.41	-1.41637	-1.61706	-3.7993
			17.42	-1.30794	-1.06772	-4.24021			17.42	-1.30794	-1.02128	-4.28666				17.42	-1.30794	-1.51793	-3.79001
			17.43	-1.19391	-0.979296	-4.21461			17.43	-1.19391	-0.917945	-4.27596				17.43	-1.19391	-1.41354	-3.78037
			17.44	-1.07499	-0.888109	-4.18688			17.44	-1.07499	-0.81115	-4.26384				17.44	-1.07499	-1.30437	-3.77062
			17.45	-0.952006	-0.794439	-4.15757			17.45	-0.952006	-0.701056	-4.25095				17.45	-0.952006	-1.19074	-3.76126
			17.46	-0.825733	-0.698241	-4.12749			17.46	-0.825733	-0.588051	-4.23768				17.46	-0.825733	-1.07288	-3.75285
			17.47	-0.697042	-0.599826	-4.09722			17.47	-0.697042	-0.472554	-4.22449				17.47	-0.697042	-0.951312	-3.74573
			17.48	-0.566746	-0.499645	-4.0671			17.48	-0.566746	-0.355156	-4.21159				17.48	-0.566746	-0.826568	-3.74018
			17.49	-0.435623	-0.397988	-4.03763			17.49	-0.435623	-0.236121	-4.1995				17.49	-0.435623	-0.699183	-3.73644
			17.5	-0.304391	-0.295095	-4.0093			17.5	-0.304391	-0.115915	-4.18848				17.5	-0.304391	-0.569665	-3.73473
			17.51	-0.17368	-0.191337	-3.98234			17.51	-0.17368	0.005036	-4.17872				17.51	-0.17368	-0.438505	-3.73517
			17.52	-0.044056	-0.087233	-3.95682			17.52	-0.044056	0.126143	-4.1702				17.52	-0.044056	-0.306338	-3.73772
			17.53	0.083982	0.016874	-3.93289			17.53	0.083982	0.246745	-4.16276				17.53	0.083982	-0.173806	-3.74221
			17.54	0.210067	0.120531	-3.91046			17.54	0.210067	0.366321	-4.15625				17.54	0.210067	-0.041458	-3.74848
			17.55	0.333834	0.223384	-3.88955			17.55	0.333834	0.484072	-4.15024				17.55	0.333834	0.090133	-3.7563
			17.56	0.454962	0.324682	-3.86972			17.56	0.454962	0.5991	-4.14414				17.56	0.454962	0.220453	-3.76549
			17.57	0.573174	0.424002	-3.85083			17.57	0.573174	0.71129	-4.13812				17.57	0.573174	0.348917	-3.77574
			17.58	0.688196	0.521067	-3.83287			17.58	0.688196	0.82004	-4.13184				17.58	0.688196	0.474952	-3.78676
			17.59	0.799743	0.615492	-3.81575			17.59	0.799743	0.924756	-4.12501				17.59	0.799743	0.598038	-3.79829
			17.6	0.907524	0.706635	-3.79911			17.6	0.907524	1.02446	-4.11694				17.6	0.907524	0.717632	-3.81011
			17.61	1.01115	0.793931	-3.78278			17.61	1.01115	1.11873	-4.10758				17.61	1.01115	0.833281	-3.82213
			17.62	1.11031	0.87717	-3.76686			17.62	1.11031	1.20711	-4.09681				17.62	1.11031	0.944488	-3.83418
			17.63	1.20455	0.955928	-3.75138			17.63	1.20455	1.28907	-4.08452				17.63	1.20455	1.05072	-3.84617
			17.64	1.29343	1.02972	-3.7363			17.64	1.29343	1.36411	-4.07068				17.64	1.29343	1.15161	-3.85819
			17.65	1.37647	1.09823	-3.72176			17.65	1.37647	1.43172	-4.05525				17.65	1.37647	1.24669	-3.87022
			17.66	1.45318	1.16111	-3.70793			17.66	1.45318	1.49167	-4.03849				17.66	1.45318	1.3354	-3.88222
			17.67	1.52309	1.21812	-3.69504			17.67	1.52309	1.54374	-4.02065				17.67	1.52309	1.41735	-3.89426
			17.68	1.58572	1.26897	-3.68325			17.68	1.58572	1.58726	-4.00154				17.68	1.58572	1.49209	-3.90637
			17.69	1.64068	1.31341	-3.67273			17.69	1.64068	1.62214	-3.98146				17.69	1.64068	1.55914	-3.91846
			17.7	1.68759	1.3515	-3.66391			17.7	1.68759	1.64819	-3.96061				17.7	1.68759	1.618	-3.93041
			17.71	1.72618	1.38324	-3.65706			17.71	1.72618	1.6654	-3.93922				17.71	1.72618	1.66825	-3.94207
			17.72	1.75624	1.40836	-3.65212			17.72	1.75624	1.67379	-3.91755				17.72	1.75624	1.70946	-3.95322
			17.73	1.77768	1.42666	-3.64898			17.73	1.77768	1.67348	-3.8958				17.73	1.77768	1.74117	-3.9635
			17.74	1.79049	1.4382	-3.64772			17.74	1.79049	1.66454	-3.87405				17.74	1.79049	1.76307	-3.97258
			17.75	1.79477	1.44309	-3.64832			17.75	1.79477	1.64699	-3.85223				17.75	1.79477	1.7748	-3.98003
			17.76	1.79071	1.44162	-3.65091			17.76	1.79071	1.62126	-3.83055				17.76	1.79071	1.77618	-3.98547
			17.77	1.77859	1.43398	-3.65539			17.77	1.77859	1.58764	-3.80905				17.77	1.77859	1.76701	-3.98842
			17.78	1.75877	1.42018	-3.66141			17.78	1.75877	1.54656	-3.7878				17.78	1.75877	1.74731	-3.98854
			17.79	1.73165	1.40075	-3.6691			17.79	1.73165	1.49847	-3.76683				17.79	1.73165	1.71717	-3.98552
			17.8	1.69768	1.37581	-3.67813			17.8	1.69768	1.44395	-3.74626				17.8	1.69768	1.67667	-3.97898
			17.81	1.65736	1.34582	-3.68845			17.81	1.65736	1.38343	-3.72606				17.81	1.65736	1.62613	-3.96877
			17.82	1.61118	1.31128	-3.7001			17.82	1.61118	1.31768	-3.70651				17.82	1.61118	1.56606	-3.95488
			17.83	1.55964	1.27242	-3.71278			17.83	1.55964	1.24742	-3.68778				17.83	1.55964	1.497	-3.93736
			17.84	1.50322	1.22986	-3.72664			17.84	1.50322	1.17304	-3.66982				17.84	1.50322	1.41953	-3.91631
			17.85	1.44236	1.18403	-3.74167			17.85	1.44236	1.09555	-3.65319				17.85	1.44236	1.33441	-3.89204
			17.86	1.37753	1.13536	-3.75783			17.86	1.37753	1.01562	-3.63808				17.86	1.37753	1.2426	-3.86506
			17.87	1.30909	1.08432	-3.77523			17.87	1.30909	0.93395	-3.62486				17.87	1.30909	1.1449	-3.8358
			17.88	1.23741	1.0314	-3.79399			17.88	1.23741	0.851035	-3.61363				17.88	1.23741	1.0423	-3.80489
			17.89	1.16284	0.977095	-3.81426			17.89	1.16284	0.767513	-3.60467				17.89	1.16284	0.935828	-3.77299
			17.9	1.08569	0.921959	-3.83627			17.9	1.08569	0.683948	-3.59826				17.9	1.08569	0.826497	-3.74081
			17.91	1.00623	0.866562	-3.86033			17.91	1.00623	0.601043	-3.59481				17.91	1.00623	0.715384	-3.70915
			17.92	0.924782	0.811173	-3.88639			17.92	0.924782	0.519285	-3.5945				17.92	0.924782	0.60356	-3.67878
			17.93	0.84161	0.756246	-3.91464			17.93	0.84161	0.439363	-3.59775				17.93	0.84161	0.492072	-3.65046
			17.94	0.757014	0.701942	-3.94493			17.94	0.757014	0.361825	-3.60481				17.94	0.757014	0.381919	-3.62491
			17.95	0.67131	0.648771	-3.97746			17.95	0.67131	0.28676	-3.61545				17.95	0.67131	0.274063	-3.60275
			17.96	0.584806	0.597259	-4.01245			17.96	0.584806	0.214648	-3.62984				17.96	0.584806	0.169385	-3.58458
			17.97	0.497873	0.54727	-4.0494			17.97	0.497873	0.145649	-3.64778				17.97	0.497873	0.068771	-3.5709
			17.98	0.410897	0.499048	-4.08815			17.98	0.410897	0.080485	-3.66959				17.98	0.410897	-0.027102	-3.562
			17.99	0.324307	0.452844	-4.12854			17.99	0.324307	0.019352	-3.69504				17.99	0.324307	-0.11763	-3.55806
			18	0.238542	0.408832	-4.17029			18	0.238542	-0.037699	-3.72376				18	0.238542	-0.202214	-3.55924
			18.01	0.1541	0.367179	-4.21308			18.01	0.1541	-0.090501	-3.7554				18.01	0.1541	-0.280445	-3.56546
			18.02	0.07147	0.327478	-4.25601			18.02	0.07147	-0.138882	-3.78965				18.02	0.07147	-0.352021	-3.57651
			18.03	-0.008802	0.28988	-4.29868			18.03	-0.008802	-0.182951	-3.82585				18.03	-0.008802	-0.416673	-3.59213
			18.04	-0.086217	0.254296	-4.34051			18.04	-0.086217	-0.222183	-3.86403				18.04	-0.086217	-0.474394	-3.61182
			18.05	-0.160236	0.220568	-4.3808			18.05	-0.160236	-0.256535	-3.9037				18.05	-0.160236	-0.525254	-3.63498
			18.06	-0.230339	0.18841	-4.41875			18.06	-0.230339	-0.286483	-3.94386				18.06	-0.230339	-0.56932	-3.66102
			18.07	-0.296021	0.157893	-4.45391			18.07	-0.296021	-0.311943	-3.98408				18.07	-0.296021	-0.606822	-3.6892
			18.08	-0.356831	0.128549	-4.48538			18.08	-0.356831	-0.332865	-4.02397				18.08	-0.356831	-0.637956	-3.71888
			18.09	-0.412353	0.100314	-4.51267			18.09	-0.412353	-0.349349	-4.063				18.09	-0.412353	-0.663138	-3.74921
			18.1	-0.462233	0.072869	-4.5351			18.1	-0.462233	-0.361737	-4.1005				18.1	-0.462233	-0.682791	-3.77944
			18.11	-0.506178	0.04582	-4.552			18.11	-0.506178	-0.370271	-4.13591				18.11	-0.506178	-0.697343	-3.80884
			18.12	-0.54401	0.018946	-4.56296			18.12	-0.54401	-0.375163	-4.16885				18.12	-0.54401	-0.707354	-3.83666
			18.13	-0.575594	-0.007909	-4.56768			18.13	-0.575594	-0.376618	-4.19898				18.13	-0.575594	-0.713338	-3.86226
			18.14	-0.60093	-0.035209	-4.56572			18.14	-0.60093	-0.375011	-4.22592				18.14	-0.60093	-0.715675	-3.88525
			18.15	-0.620104	-0.063084	-4.55702			18.15	-0.620104	-0.370744	-4.24936				18.15	-0.620104	-0.714844	-3.90526
			18.16	-0.63332	-0.091711	-4.54161			18.16	-0.63332	-0.364149	-4.26917				18.16	-0.63332	-0.711435	-3.92189
			18.17	-0.640866	-0.121451	-4.51942			18.17	-0.640866	-0.35562	-4.28525				18.17	-0.640866	-0.706111	-3.93476
			18.18	-0.643161	-0.152329	-4.49083			18.18	-0.643161	-0.345712	-4.29745				18.18	-0.643161	-0.699347	-3.94381
			18.19	-0.64071	-0.184479	-4.45623			18.19	-0.64071	-0.334464	-4.30625				18.19	-0.64071	-0.691584	-3.94913
			18.2	-0.634095	-0.218294	-4.4158			18.2	-0.634095	-0.322725	-4.31137				18.2	-0.634095	-0.683326	-3.95077
			18.21	-0.623984	-0.253574	-4.37041			18.21	-0.623984	-0.31103	-4.31295				18.21	-0.623984	-0.675133	-3.94885
			18.22	-0.6111	-0.290242	-4.32086			18.22	-0.6111	-0.299735	-4.31137				18.22	-0.6111	-0.667535	-3.94356
			18.23	-0.596214	-0.328289	-4.26792			18.23	-0.596214	-0.289211	-4.307				18.23	-0.596214	-0.66086	-3.93535
			18.24	-0.580109	-0.367816	-4.21229			18.24	-0.580109	-0.280148	-4.29996				18.24	-0.580109	-0.655476	-3.92463
			18.25	-0.563571	-0.408402	-4.15517			18.25	-0.563571	-0.273008	-4.29056				18.25	-0.563571	-0.651816	-3.91175
			18.26	-0.547379	-0.450175	-4.0972			18.26	-0.547379	-0.268136	-4.27924				18.26	-0.547379	-0.650267	-3.89711
			18.27	-0.532254	-0.492922	-4.03933			18.27	-0.532254	-0.266089	-4.26616				18.27	-0.532254	-0.651127	-3.88113
			18.28	-0.51889	-0.536428	-3.98246			18.28	-0.51889	-0.267251	-4.25164				18.28	-0.51889	-0.654617	-3.86427
			18.29	-0.507871	-0.580585	-3.92729			18.29	-0.507871	-0.271857	-4.23601				18.29	-0.507871	-0.660994	-3.84688
			18.3	-0.499728	-0.625191	-3.87454			18.3	-0.499728	-0.280341	-4.21939				18.3	-0.499728	-0.670382	-3.82935
			18.31	-0.494875	-0.669952	-3.82492			18.31	-0.494875	-0.29275	-4.20212				18.31	-0.494875	-0.682879	-3.812
			18.32	-0.49364	-0.714497	-3.77914			18.32	-0.49364	-0.309474	-4.18417				18.32	-0.49364	-0.698536	-3.7951
			18.33	-0.496248	-0.758755	-3.73749			18.33	-0.496248	-0.330583	-4.16566				18.33	-0.496248	-0.71726	-3.77899
			18.34	-0.502806	-0.80259	-3.70022			18.34	-0.502806	-0.356064	-4.14674				18.34	-0.502806	-0.738991	-3.76382
			18.35	-0.513352	-0.846069	-3.66728			18.35	-0.513352	-0.385938	-4.12741				18.35	-0.513352	-0.763695	-3.74966
			18.36	-0.527821	-0.888607	-3.63921			18.36	-0.527821	-0.420429	-4.10739				18.36	-0.527821	-0.791155	-3.73667
			18.37	-0.546081	-0.930019	-3.61606			18.37	-0.546081	-0.459156	-4.08692				18.37	-0.546081	-0.821082	-3.725
			18.38	-0.567943	-0.970364	-3.59758			18.38	-0.567943	-0.501842	-4.0661				18.38	-0.567943	-0.853249	-3.71469
			18.39	-0.593149	-1.00937	-3.58378			18.39	-0.593149	-0.548327	-4.04482				18.39	-0.593149	-0.887426	-3.70572
			18.4	-0.621436	-1.04694	-3.5745			18.4	-0.621436	-0.598093	-4.02334				18.4	-0.621436	-0.923301	-3.69814
			18.41	-0.652488	-1.08294	-3.56955			18.41	-0.652488	-0.651022	-4.00147				18.41	-0.652488	-0.960497	-3.69199
			18.42	-0.686003	-1.11738	-3.56862			18.42	-0.686003	-0.706299	-3.9797				18.42	-0.686003	-0.998508	-3.6875
			18.43	-0.721659	-1.15012	-3.57154			18.43	-0.721659	-0.763351	-3.95831				18.43	-0.721659	-1.03683	-3.68483
			18.44	-0.759134	-1.18081	-3.57832			18.44	-0.759134	-0.821785	-3.93735				18.44	-0.759134	-1.07501	-3.68413
			18.45	-0.798127	-1.20938	-3.58875			18.45	-0.798127	-0.88103	-3.9171				18.45	-0.798127	-1.11263	-3.6855
			18.46	-0.838339	-1.23573	-3.60261			18.46	-0.838339	-0.940485	-3.89785				18.46	-0.838339	-1.14911	-3.68923
			18.47	-0.879476	-1.25991	-3.61957			18.47	-0.879476	-0.999457	-3.88002				18.47	-0.879476	-1.184	-3.69547
			18.48	-0.921231	-1.28166	-3.63957			18.48	-0.921231	-1.05743	-3.86381				18.48	-0.921231	-1.21681	-3.70442
			18.49	-0.963315	-1.30067	-3.66264			18.49	-0.963315	-1.11353	-3.84978				18.49	-0.963315	-1.24702	-3.7163
			18.5	-1.00543	-1.31689	-3.68854			18.5	-1.00543	-1.16719	-3.83824				18.5	-1.00543	-1.27431	-3.73112
			18.51	-1.04726	-1.33012	-3.71714			18.51	-1.04726	-1.21797	-3.82929				18.51	-1.04726	-1.29825	-3.74901
			18.52	-1.08847	-1.34034	-3.74813			18.52	-1.08847	-1.26517	-3.8233				18.52	-1.08847	-1.31854	-3.76993
			18.53	-1.12873	-1.34711	-3.78163			18.53	-1.12873	-1.30822	-3.82051				18.53	-1.12873	-1.33507	-3.79366
			18.54	-1.16768	-1.35082	-3.81686			18.54	-1.16768	-1.34651	-3.82117				18.54	-1.16768	-1.34771	-3.81997
			18.55	-1.20493	-1.35118	-3.85375			18.55	-1.20493	-1.37962	-3.82531				18.55	-1.20493	-1.35655	-3.84838
			18.56	-1.2401	-1.34772	-3.89237			18.56	-1.2401	-1.40709	-3.833				18.56	-1.2401	-1.36161	-3.87849
			18.57	-1.2728	-1.34049	-3.93231			18.57	-1.2728	-1.42851	-3.84429				18.57	-1.2728	-1.36306	-3.90973
			18.58	-1.30263	-1.32944	-3.9732			18.58	-1.30263	-1.44371	-3.85892				18.58	-1.30263	-1.36118	-3.94145
			18.59	-1.3292	-1.31479	-4.01442			18.59	-1.3292	-1.45236	-3.87684				18.59	-1.3292	-1.35618	-3.97302
			18.6	-1.35216	-1.29656	-4.05561			18.6	-1.35216	-1.4542	-3.89797				18.6	-1.35216	-1.34827	-4.00389
			18.61	-1.37117	-1.27438	-4.09679			18.61	-1.37117	-1.44925	-3.92192				18.61	-1.37117	-1.33772	-4.03345
			18.62	-1.38592	-1.2482	-4.13772			18.62	-1.38592	-1.43767	-3.94825				18.62	-1.38592	-1.32483	-4.06109
			18.63	-1.39617	-1.21829	-4.17787			18.63	-1.39617	-1.41916	-3.97701				18.63	-1.39617	-1.30987	-4.08629
			18.64	-1.4017	-1.18504	-4.21666			18.64	-1.4017	-1.39361	-4.00808				18.64	-1.4017	-1.29306	-4.10864
			18.65	-1.40239	-1.1482	-4.25419			18.65	-1.40239	-1.36183	-4.04056				18.65	-1.40239	-1.27457	-4.12782
			18.66	-1.39813	-1.10826	-4.28988			18.66	-1.39813	-1.32404	-4.07409				18.66	-1.39813	-1.25453	-4.1436
			18.67	-1.38893	-1.06547	-4.32346			18.67	-1.38893	-1.28041	-4.10853				18.67	-1.38893	-1.23309	-4.15584
			18.68	-1.3748	-1.01998	-4.35482			18.68	-1.3748	-1.23139	-4.14341				18.68	-1.3748	-1.21039	-4.16441
			18.69	-1.35584	-0.972276	-4.38357			18.69	-1.35584	-1.17754	-4.1783				18.69	-1.35584	-1.1866	-4.16924
			18.7	-1.33221	-0.922544	-4.40967			18.7	-1.33221	-1.11938	-4.21284				18.7	-1.33221	-1.16182	-4.1704
			18.71	-1.30411	-0.871324	-4.43279			18.71	-1.30411	-1.05755	-4.24657				18.71	-1.30411	-1.13605	-4.16806
			18.72	-1.27177	-0.818948	-4.45282			18.72	-1.27177	-0.992559	-4.27921				18.72	-1.27177	-1.10935	-4.16242
			18.73	-1.23547	-0.765637	-4.46984			18.73	-1.23547	-0.925344	-4.31013				18.73	-1.23547	-1.08179	-4.15368
			18.74	-1.19554	-0.711686	-4.48386			18.74	-1.19554	-0.856751	-4.33879				18.74	-1.19554	-1.05355	-4.142
			18.75	-1.15232	-0.657431	-4.49489			18.75	-1.15232	-0.786735	-4.36559				18.75	-1.15232	-1.02477	-4.12755
			18.76	-1.10618	-0.603325	-4.50285			18.76	-1.10618	-0.716581	-4.3896				18.76	-1.10618	-0.995536	-4.11064
			18.77	-1.05753	-0.549565	-4.50797			18.77	-1.05753	-0.646944	-4.41059				18.77	-1.05753	-0.965939	-4.09159
			18.78	-1.0068	-0.496714	-4.51009			18.78	-1.0068	-0.578457	-4.42835				18.78	-1.0068	-0.93604	-4.07076
			18.79	-0.954408	-0.444634	-4.50977			18.79	-0.954408	-0.511669	-4.44274				18.79	-0.954408	-0.905796	-4.04861
			18.8	-0.900831	-0.393976	-4.50685			18.8	-0.900831	-0.447158	-4.45367				18.8	-0.900831	-0.87541	-4.02542
			18.81	-0.84654	-0.344907	-4.50163			18.81	-0.84654	-0.385488	-4.46105				18.81	-0.84654	-0.845039	-4.0015
			18.82	-0.792023	-0.297264	-4.49476			18.82	-0.792023	-0.327078	-4.46495				18.82	-0.792023	-0.814737	-3.97729
			18.83	-0.737777	-0.251432	-4.48635			18.83	-0.737777	-0.272412	-4.46537				18.83	-0.737777	-0.784524	-3.95325
			18.84	-0.684281	-0.207309	-4.47697			18.84	-0.684281	-0.221602	-4.46268				18.84	-0.684281	-0.754476	-3.9298
			18.85	-0.63203	-0.165288	-4.46674			18.85	-0.63203	-0.174876	-4.45715				18.85	-0.63203	-0.724807	-3.90722
			18.86	-0.581487	-0.125162	-4.45632			18.86	-0.581487	-0.132295	-4.44919				18.86	-0.581487	-0.695648	-3.88584
			18.87	-0.533066	-0.087044	-4.44602			18.87	-0.533066	-0.094056	-4.43901				18.87	-0.533066	-0.667096	-3.86597
			18.88	-0.487151	-0.051035	-4.43612			18.88	-0.487151	-0.060053	-4.4271				18.88	-0.487151	-0.639168	-3.84798
			18.89	-0.444082	-0.016797	-4.42729			18.89	-0.444082	-0.030104	-4.41398				18.89	-0.444082	-0.611891	-3.83219
			18.9	-0.404106	0.015576	-4.41968			18.9	-0.404106	-0.004051	-4.40006				18.9	-0.404106	-0.585359	-3.81875
			18.91	-0.367396	0.046217	-4.41361			18.91	-0.367396	0.01811	-4.38551				18.91	-0.367396	-0.559512	-3.80788
			18.92	-0.33404	0.075224	-4.40926			18.92	-0.33404	0.036584	-4.37062				18.92	-0.33404	-0.534209	-3.79983
			18.93	-0.304015	0.102759	-4.40677			18.93	-0.304015	0.051872	-4.35589				18.93	-0.304015	-0.509252	-3.79476
			18.94	-0.277205	0.128723	-4.40593			18.94	-0.277205	0.064423	-4.34163				18.94	-0.277205	-0.48447	-3.79273
			18.95	-0.253364	0.153419	-4.40678			18.95	-0.253364	0.07441	-4.32777				18.95	-0.253364	-0.459509	-3.79386
			18.96	-0.23219	0.176918	-4.40911			18.96	-0.23219	0.08222	-4.31441				18.96	-0.23219	-0.434098	-3.79809
			18.97	-0.213265	0.199064	-4.41233			18.97	-0.213265	0.088045	-4.30131				18.97	-0.213265	-0.407846	-3.80542
			18.98	-0.19608	0.22061	-4.41669			18.98	-0.19608	0.092325	-4.28841				18.98	-0.19608	-0.380409	-3.81567
			18.99	-0.180088	0.241533	-4.42162			18.99	-0.180088	0.095543	-4.27563				18.99	-0.180088	-0.351576	-3.82851
			19	-0.164689	0.261822	-4.42651			19	-0.164689	0.09808	-4.26277				19	-0.164689	-0.321131	-3.84356
			19.01	-0.149246	0.28179	-4.43104			19.01	-0.149246	0.100085	-4.24933				19.01	-0.149246	-0.288932	-3.86031
			19.02	-0.133136	0.301596	-4.43473			19.02	-0.133136	0.101965	-4.2351				19.02	-0.133136	-0.254721	-3.87841
			19.03	-0.115746	0.32149	-4.43724			19.03	-0.115746	0.103937	-4.21968				19.03	-0.115746	-0.218471	-3.89728
			19.04	-0.096503	0.341748	-4.43825			19.04	-0.096503	0.106358	-4.20286				19.04	-0.096503	-0.180259	-3.91624
			19.05	-0.074897	0.362402	-4.4373			19.05	-0.074897	0.109488	-4.18438				19.05	-0.074897	-0.140128	-3.93477
			19.06	-0.050478	0.383806	-4.43428			19.06	-0.050478	0.113793	-4.16427				19.06	-0.050478	-0.098276	-3.9522
			19.07	-0.022887	0.406261	-4.42915			19.07	-0.022887	0.119328	-4.14222				19.07	-0.022887	-0.054753	-3.96813
			19.08	0.008146	0.429924	-4.42178			19.08	0.008146	0.126189	-4.11804				19.08	0.008146	-0.009868	-3.98199
			19.09	0.042811	0.455029	-4.41222			19.09	0.042811	0.135169	-4.09236				19.09	0.042811	0.036134	-3.99332
			19.1	0.081188	0.481725	-4.40054			19.1	0.081188	0.146542	-4.06535				19.1	0.081188	0.083144	-4.00196
			19.11	0.123269	0.510342	-4.38707			19.11	0.123269	0.160269	-4.037				19.11	0.123269	0.131206	-4.00794
			19.12	0.169009	0.54084	-4.37183			19.12	0.169009	0.176738	-4.00773				19.12	0.169009	0.180337	-4.01133
			19.13	0.218256	0.573284	-4.35503			19.13	0.218256	0.196024	-3.97777				19.13	0.218256	0.230336	-4.01208
			19.14	0.270839	0.607694	-4.33685			19.14	0.270839	0.218326	-3.94749				19.14	0.270839	0.281197	-4.01036
			19.15	0.32653	0.644359	-4.31783			19.15	0.32653	0.243966	-3.91744				19.15	0.32653	0.332914	-4.00638
			19.16	0.385095	0.683002	-4.29791			19.16	0.385095	0.273138	-3.88804				19.16	0.385095	0.385458	-4.00036
			19.17	0.446285	0.723768	-4.27748			19.17	0.446285	0.305906	-3.85962				19.17	0.446285	0.438929	-3.99264
			19.18	0.509852	0.766803	-4.25695			19.18	0.509852	0.342306	-3.83245				19.18	0.509852	0.493321	-3.98347
			19.19	0.575563	0.812468	-4.23691			19.19	0.575563	0.382569	-3.80701				19.19	0.575563	0.548711	-3.97315
			19.2	0.643226	0.859244	-4.21602			19.2	0.643226	0.426746	-3.78352				19.2	0.643226	0.605106	-3.96188
			19.21	0.712645	0.907816	-4.19517			19.21	0.712645	0.474691	-3.76205				19.21	0.712645	0.66248	-3.94984
			19.22	0.783647	0.95794	-4.17429			19.22	0.783647	0.526438	-3.74279				19.22	0.783647	0.720997	-3.93735
			19.23	0.856103	1.00948	-4.15338			19.23	0.856103	0.582229	-3.72613				19.23	0.856103	0.780672	-3.92457
			19.24	0.929874	1.06218	-4.13231			19.24	0.929874	0.64138	-3.71151				19.24	0.929874	0.84154	-3.91167
			19.25	1.00484	1.11566	-4.11082			19.25	1.00484	0.703939	-3.6991				19.25	1.00484	0.903678	-3.89884
			19.26	1.0809	1.16985	-4.08895			19.26	1.0809	0.769634	-3.68873				19.26	1.0809	0.96705	-3.88615
			19.27	1.1579	1.22485	-4.06695			19.27	1.1579	0.838057	-3.68016				19.27	1.1579	1.03169	-3.87379
			19.28	1.23571	1.28006	-4.04434			19.28	1.23571	0.9091	-3.67339				19.28	1.23571	1.09771	-3.862
			19.29	1.31419	1.33546	-4.02127			19.29	1.31419	0.982211	-3.66802				19.29	1.31419	1.16492	-3.85074
			19.3	1.39313	1.39083	-3.9977			19.3	1.39313	1.05736	-3.66423				19.3	1.39313	1.23287	-3.83974
			19.31	1.47231	1.44596	-3.97365			19.31	1.47231	1.13399	-3.66168				19.31	1.47231	1.3015	-3.82919
			19.32	1.55147	1.50074	-3.94927			19.32	1.55147	1.21158	-3.66011				19.32	1.55147	1.37054	-3.81908
			19.33	1.63031	1.55472	-3.92441			19.33	1.63031	1.28994	-3.65963				19.33	1.63031	1.43959	-3.80928
			19.34	1.70851	1.60794	-3.89944			19.34	1.70851	1.36861	-3.66011				19.34	1.70851	1.50828	-3.79977
			19.35	1.7857	1.66036	-3.87466			19.35	1.7857	1.44707	-3.66138				19.35	1.7857	1.57607	-3.79038
			19.36	1.86147	1.71178	-3.85031			19.36	1.86147	1.52485	-3.66339				19.36	1.86147	1.64254	-3.78108
			19.37	1.93545	1.76184	-3.82639			19.37	1.93545	1.6017	-3.66625				19.37	1.93545	1.70726	-3.77181
			19.38	2.0072	1.81032	-3.80313			19.38	2.0072	1.67711	-3.66991				19.38	2.0072	1.76984	-3.76264
			19.39	2.07629	1.85731	-3.78102			19.39	2.07629	1.75076	-3.67446				19.39	2.07629	1.83	-3.75371
			19.4	2.1423	1.90264	-3.76033			19.4	2.1423	1.82234	-3.68003				19.4	2.1423	1.88731	-3.74501
			19.41	2.20481	1.94599	-3.74118			19.41	2.20481	1.89152	-3.68671				19.41	2.20481	1.94156	-3.73675
			19.42	2.26342	1.98734	-3.72393			19.42	2.26342	1.95815	-3.69474				19.42	2.26342	1.99259	-3.72917
			19.43	2.31773	2.02662	-3.70889			19.43	2.31773	2.02182	-3.70408				19.43	2.31773	2.04013	-3.72239
			19.44	2.36739	2.06368	-3.69629			19.44	2.36739	2.08244	-3.71505				19.44	2.36739	2.08399	-3.71659
			19.45	2.4121	2.09824	-3.68614			19.45	2.4121	2.13976	-3.72766				19.45	2.4121	2.12398	-3.71189
			19.46	2.45153	2.12995	-3.67841			19.46	2.45153	2.19354	-3.74201				19.46	2.45153	2.15985	-3.70832
			19.47	2.48545	2.15894	-3.6735			19.47	2.48545	2.24361	-3.75817				19.47	2.48545	2.19143	-3.70598
			19.48	2.51361	2.1849	-3.67129			19.48	2.51361	2.28976	-3.77615				19.48	2.51361	2.21839	-3.70478
			19.49	2.53583	2.2077	-3.67187			19.49	2.53583	2.33178	-3.79595				19.49	2.53583	2.24049	-3.70465
			19.5	2.55196	2.2272	-3.67524			19.5	2.55196	2.36956	-3.81759				19.5	2.55196	2.25749	-3.70553
			19.51	2.56189	2.24316	-3.68128			19.51	2.56189	2.40297	-3.84108				19.51	2.56189	2.26908	-3.7072
			19.52	2.56551	2.25549	-3.68997			19.52	2.56551	2.43148	-3.86596				19.52	2.56551	2.27487	-3.70936
			19.53	2.56278	2.26392	-3.70114			19.53	2.56278	2.45493	-3.89215				19.53	2.56278	2.27456	-3.71177
			19.54	2.55367	2.26817	-3.7145			19.54	2.55367	2.47326	-3.91959				19.54	2.55367	2.26776	-3.71409
			19.55	2.53817	2.2683	-3.73014			19.55	2.53817	2.48605	-3.94788				19.55	2.53817	2.25408	-3.71591
			19.56	2.51633	2.26405	-3.74772			19.56	2.51633	2.4929	-3.97657				19.56	2.51633	2.23319	-3.71686
			19.57	2.48817	2.25497	-3.76679			19.57	2.48817	2.4935	-4.00533				19.57	2.48817	2.2048	-3.71662
			19.58	2.45378	2.241	-3.78722			19.58	2.45378	2.48761	-4.03383				19.58	2.45378	2.16854	-3.71476
			19.59	2.41325	2.22191	-3.80866			19.59	2.41325	2.47485	-4.0616				19.59	2.41325	2.12416	-3.71091
			19.6	2.36667	2.19751	-3.83084			19.6	2.36667	2.45477	-4.08809				19.6	2.36667	2.07143	-3.70476
			19.61	2.3142	2.16753	-3.85333			19.61	2.3142	2.42739	-4.11319				19.61	2.3142	2.01021	-3.69601
			19.62	2.25593	2.13171	-3.87577			19.62	2.25593	2.39255	-4.13661				19.62	2.25593	1.94056	-3.68462
			19.63	2.19204	2.08995	-3.8979			19.63	2.19204	2.35012	-4.15807				19.63	2.19204	1.86247	-3.67042
			19.64	2.12269	2.04228	-3.91959			19.64	2.12269	2.2997	-4.17701				19.64	2.12269	1.77607	-3.65338
			19.65	2.04805	1.98867	-3.94062			19.65	2.04805	2.2417	-4.19365				19.65	2.04805	1.68169	-3.63364
			19.66	1.96832	1.92879	-3.96047			19.66	1.96832	2.17636	-4.20804				19.66	1.96832	1.57997	-3.61166
			19.67	1.8837	1.86289	-3.97919			19.67	1.8837	2.10352	-4.21982				19.67	1.8837	1.47148	-3.58778
			19.68	1.79443	1.791	-3.99657			19.68	1.79443	2.02356	-4.22913				19.68	1.79443	1.35691	-3.56248
			19.69	1.70076	1.71335	-4.01259			19.69	1.70076	1.93677	-4.236				19.69	1.70076	1.23714	-3.53638
			19.7	1.60294	1.62994	-4.02699			19.7	1.60294	1.84366	-4.24072				19.7	1.60294	1.11324	-3.5103
			19.71	1.50128	1.54114	-4.03986			19.71	1.50128	1.74474	-4.24345				19.71	1.50128	0.986092	-3.48481
			19.72	1.39611	1.44736	-4.05125			19.72	1.39611	1.64065	-4.24454				19.72	1.39611	0.856784	-3.46068
			19.73	1.28779	1.34897	-4.06118			19.73	1.28779	1.53203	-4.24425				19.73	1.28779	0.726395	-3.43861
			19.74	1.1767	1.2462	-4.0695			19.74	1.1767	1.4197	-4.24299				19.74	1.1767	0.595806	-3.4191
			19.75	1.06329	1.13961	-4.07632			19.75	1.06329	1.30414	-4.24085				19.75	1.06329	0.466047	-3.40276
			19.76	0.948014	1.02962	-4.08161			19.76	0.948014	1.18611	-4.2381				19.76	0.948014	0.337996	-3.38998
			19.77	0.831361	0.916882	-4.08552			19.77	0.831361	1.06644	-4.23508				19.77	0.831361	0.212404	-3.38104
			19.78	0.713876	0.801895	-4.08802			19.78	0.713876	0.94577	-4.23189				19.78	0.713876	0.089944	-3.37607
			19.79	0.596051	0.685494	-4.08944			19.79	0.596051	0.824755	-4.2287				19.79	0.596051	-0.028891	-3.37506
			19.8	0.478469	0.56785	-4.08938			19.8	0.478469	0.704119	-4.22565				19.8	0.478469	-0.143574	-3.37796
			19.81	0.361681	0.449898	-4.08822			19.81	0.361681	0.584534	-4.22285				19.81	0.361681	-0.253809	-3.38451
			19.82	0.246231	0.332093	-4.08586			19.82	0.246231	0.46633	-4.2201				19.82	0.246231	-0.359405	-3.39436
			19.83	0.132644	0.214696	-4.08205			19.83	0.132644	0.350287	-4.21764				19.83	0.132644	-0.460199	-3.40716
			19.84	0.021408	0.098479	-4.07707			19.84	0.021408	0.236589	-4.21518				19.84	0.021408	-0.556284	-3.42231
			19.85	-0.087028	-0.016273	-4.07076			19.85	-0.087028	0.125642	-4.21267				19.85	-0.087028	-0.64779	-3.43924
			19.86	-0.192277	-0.129101	-4.06318			19.86	-0.192277	0.017837	-4.21011				19.86	-0.192277	-0.73485	-3.45743
			19.87	-0.294052	-0.239408	-4.05464			19.87	-0.294052	-0.086781	-4.20727				19.87	-0.294052	-0.817658	-3.47639
			19.88	-0.392123	-0.347015	-4.04511			19.88	-0.392123	-0.188032	-4.20409				19.88	-0.392123	-0.896536	-3.49559
			19.89	-0.486334	-0.451564	-4.03477			19.89	-0.486334	-0.28573	-4.2006				19.89	-0.486334	-0.97193	-3.5144
			19.9	-0.576646	-0.553138	-4.02351			19.9	-0.576646	-0.379714	-4.19693				19.9	-0.576646	-1.04406	-3.53259
			19.91	-0.6631	-0.651254	-4.01185			19.91	-0.6631	-0.470157	-4.19294				19.91	-0.6631	-1.11321	-3.54989
			19.92	-0.745831	-0.745635	-4.0002			19.92	-0.745831	-0.55694	-4.18889				19.92	-0.745831	-1.17968	-3.56615
			19.93	-0.825054	-0.836556	-3.9885			19.93	-0.825054	-0.640016	-4.18504				19.93	-0.825054	-1.2437	-3.58136
			19.94	-0.901032	-0.923865	-3.97717			19.94	-0.901032	-0.719408	-4.18162				19.94	-0.901032	-1.30543	-3.5956
			19.95	-0.974142	-1.00736	-3.96678			19.95	-0.974142	-0.795279	-4.17886				19.95	-0.974142	-1.36515	-3.609
			19.96	-1.04474	-1.08692	-3.95783			19.96	-1.04474	-0.867581	-4.17716				19.96	-1.04474	-1.42276	-3.62198
			19.97	-1.11323	-1.16259	-3.95064			19.97	-1.11323	-0.936506	-4.17672				19.97	-1.11323	-1.4781	-3.63513
			19.98	-1.17999	-1.23445	-3.94555			19.98	-1.17999	-1.00209	-4.1779				19.98	-1.17999	-1.53125	-3.64874
			19.99	-1.2454	-1.30267	-3.94273			19.99	-1.2454	-1.06412	-4.18128				19.99	-1.2454	-1.5822	-3.6632
			20	-1.30976	-1.36717	-3.9426			20	-1.30976	-1.1226	-4.18716				20	-1.30976	-1.63077	-3.67899

## Sheet: Figure 3b
Figure 3b
	CaPbZn2Ga2O7							CaPbZn2Ga2O7								CaPbZn2Ga2O7
	Data 1 (P63mc model)	r	Observed	Calculated	Difference			Data 2 (P31c model)	r	Observed	Calculated	Difference				Data 3 (P31c model)	r	Observed	Calculated	Difference
		1	-1.28389	-1.22486	-4.05903				1	-1.28389	-1.13437	-4.14953					1	-1.28389	-1.25332	-4.03057
		1.01	-1.3082	-1.23769	-4.0705				1.01	-1.3082	-1.1457	-4.16249					1.01	-1.3082	-1.26584	-4.04236
		1.02	-1.33144	-1.25	-4.08144				1.02	-1.33144	-1.15704	-4.1744					1.02	-1.33144	-1.27836	-4.05308
		1.03	-1.3535	-1.26223	-4.09128				1.03	-1.3535	-1.16837	-4.18513					1.03	-1.3535	-1.29087	-4.06263
		1.04	-1.37434	-1.27446	-4.09988				1.04	-1.37434	-1.17971	-4.19463					1.04	-1.37434	-1.30339	-4.07094
		1.05	-1.39397	-1.28669	-4.10728				1.05	-1.39397	-1.19104	-4.20293					1.05	-1.39397	-1.31591	-4.07806
		1.06	-1.41248	-1.29892	-4.11356				1.06	-1.41248	-1.20238	-4.21011					1.06	-1.41248	-1.32843	-4.08406
		1.07	-1.43004	-1.31115	-4.11889				1.07	-1.43004	-1.21371	-4.21633					1.07	-1.43004	-1.34095	-4.08909
		1.08	-1.44681	-1.32338	-4.12343				1.08	-1.44681	-1.22505	-4.22176					1.08	-1.44681	-1.35346	-4.09335
		1.09	-1.463	-1.3356	-4.1274				1.09	-1.463	-1.23638	-4.22662					1.09	-1.463	-1.36598	-4.09703
		1.1	-1.47881	-1.34783	-4.13098				1.1	-1.47881	-1.24771	-4.2311					1.1	-1.47881	-1.37849	-4.10032
		1.11	-1.49441	-1.36006	-4.13436				1.11	-1.49441	-1.25905	-4.23536					1.11	-1.49441	-1.39101	-4.1034
		1.12	-1.50994	-1.37226	-4.13768				1.12	-1.50994	-1.27038	-4.23956					1.12	-1.50994	-1.40352	-4.10642
		1.13	-1.52548	-1.38447	-4.14101				1.13	-1.52548	-1.28171	-4.24377					1.13	-1.52548	-1.41604	-4.10944
		1.14	-1.54106	-1.39668	-4.14437				1.14	-1.54106	-1.29304	-4.24801					1.14	-1.54106	-1.42855	-4.1125
		1.15	-1.55663	-1.40889	-4.14773				1.15	-1.55663	-1.30438	-4.25225					1.15	-1.55663	-1.44106	-4.11556
		1.16	-1.57209	-1.4211	-4.15099				1.16	-1.57209	-1.31571	-4.25638					1.16	-1.57209	-1.45358	-4.11851
		1.17	-1.58727	-1.4333	-4.15398				1.17	-1.58727	-1.32704	-4.26023					1.17	-1.58727	-1.46609	-4.12119
		1.18	-1.60198	-1.44549	-4.15649				1.18	-1.60198	-1.33837	-4.26361					1.18	-1.60198	-1.4786	-4.12338
		1.19	-1.61597	-1.45767	-4.1583				1.19	-1.61597	-1.3497	-4.26627					1.19	-1.61597	-1.49111	-4.12486
		1.2	-1.62901	-1.46985	-4.15916				1.2	-1.62901	-1.36103	-4.26798					1.2	-1.62901	-1.50362	-4.12539
		1.21	-1.64086	-1.48201	-4.15885				1.21	-1.64086	-1.37237	-4.26849					1.21	-1.64086	-1.51613	-4.12472
		1.22	-1.65132	-1.49415	-4.15717				1.22	-1.65132	-1.38369	-4.26763					1.22	-1.65132	-1.52864	-4.12268
		1.23	-1.66025	-1.50612	-4.15413				1.23	-1.66025	-1.39502	-4.26522					1.23	-1.66025	-1.54115	-4.1191
		1.24	-1.66755	-1.51803	-4.14952				1.24	-1.66755	-1.40636	-4.26119					1.24	-1.66755	-1.55366	-4.11389
		1.25	-1.67321	-1.53	-4.14321				1.25	-1.67321	-1.41768	-4.25552					1.25	-1.67321	-1.56617	-4.10704
		1.26	-1.67728	-1.54191	-4.13537				1.26	-1.67728	-1.42901	-4.24827					1.26	-1.67728	-1.57868	-4.0986
		1.27	-1.67991	-1.55374	-4.12617				1.27	-1.67991	-1.44034	-4.23956					1.27	-1.67991	-1.59118	-4.08872
		1.28	-1.68128	-1.56549	-4.11579				1.28	-1.68128	-1.45167	-4.22961					1.28	-1.68128	-1.60369	-4.07759
		1.29	-1.68165	-1.57713	-4.10452				1.29	-1.68165	-1.463	-4.21866					1.29	-1.68165	-1.6162	-4.06546
		1.3	-1.6813	-1.58865	-4.09265				1.3	-1.6813	-1.47433	-4.20698					1.3	-1.6813	-1.6287	-4.0526
		1.31	-1.68053	-1.60002	-4.08051				1.31	-1.68053	-1.48565	-4.19487					1.31	-1.68053	-1.64121	-4.03932
		1.32	-1.67962	-1.61122	-4.0684				1.32	-1.67962	-1.49698	-4.18263					1.32	-1.67962	-1.65371	-4.0259
		1.33	-1.67881	-1.62194	-4.05687				1.33	-1.67881	-1.50831	-4.1705					1.33	-1.67881	-1.66622	-4.01259
		1.34	-1.67831	-1.63229	-4.04602				1.34	-1.67831	-1.51964	-4.15867					1.34	-1.67831	-1.67872	-3.99959
		1.35	-1.67826	-1.64257	-4.03569				1.35	-1.67826	-1.53096	-4.1473					1.35	-1.67826	-1.69122	-3.98704
		1.36	-1.67874	-1.65247	-4.02626				1.36	-1.67874	-1.54229	-4.13645					1.36	-1.67874	-1.70372	-3.97501
		1.37	-1.67972	-1.66192	-4.01781				1.37	-1.67972	-1.55361	-4.12611					1.37	-1.67972	-1.71622	-3.9635
		1.38	-1.68114	-1.67072	-4.01042				1.38	-1.68114	-1.56494	-4.1162					1.38	-1.68114	-1.72872	-3.95241
		1.39	-1.68287	-1.67904	-4.00383				1.39	-1.68287	-1.57627	-4.10661					1.39	-1.68287	-1.74122	-3.94165
		1.4	-1.68476	-1.68672	-3.99803				1.4	-1.68476	-1.58759	-4.09717					1.4	-1.68476	-1.75371	-3.93105
		1.41	-1.68663	-1.69365	-3.99298				1.41	-1.68663	-1.59891	-4.08772					1.41	-1.68663	-1.7662	-3.92043
		1.42	-1.68834	-1.69972	-3.98862				1.42	-1.68834	-1.61024	-4.07811					1.42	-1.68834	-1.77867	-3.90967
		1.43	-1.68978	-1.70469	-3.98509				1.43	-1.68978	-1.62155	-4.06824					1.43	-1.68978	-1.79099	-3.89879
		1.44	-1.69092	-1.7085	-3.98242				1.44	-1.69092	-1.63282	-4.05809					1.44	-1.69092	-1.80327	-3.88765
		1.45	-1.69179	-1.71121	-3.98058				1.45	-1.69179	-1.64406	-4.04773					1.45	-1.69179	-1.81553	-3.87626
		1.46	-1.69254	-1.71257	-3.97997				1.46	-1.69254	-1.65526	-4.03728					1.46	-1.69254	-1.82769	-3.86485
		1.47	-1.6934	-1.71234	-3.98106				1.47	-1.6934	-1.6664	-4.027					1.47	-1.6934	-1.83955	-3.85385
		1.48	-1.69469	-1.71013	-3.98456				1.48	-1.69469	-1.67741	-4.01728					1.48	-1.69469	-1.85079	-3.8439
		1.49	-1.69678	-1.70635	-3.99043				1.49	-1.69678	-1.68823	-4.00854					1.49	-1.69678	-1.86186	-3.83491
		1.5	-1.70004	-1.70048	-3.99957				1.5	-1.70004	-1.69881	-4.00123					1.5	-1.70004	-1.87242	-3.82762
		1.51	-1.70485	-1.69219	-4.01266				1.51	-1.70485	-1.70878	-3.99607					1.51	-1.70485	-1.88216	-3.82268
		1.52	-1.71145	-1.68097	-4.03048				1.52	-1.71145	-1.71815	-3.9933					1.52	-1.71145	-1.89079	-3.82065
		1.53	-1.71996	-1.6671	-4.05286				1.53	-1.71996	-1.72668	-3.99328					1.53	-1.71996	-1.89804	-3.82192
		1.54	-1.73026	-1.6502	-4.08006				1.54	-1.73026	-1.73385	-3.99642					1.54	-1.73026	-1.90353	-3.82673
		1.55	-1.74199	-1.62984	-4.11216				1.55	-1.74199	-1.73945	-4.00254					1.55	-1.74199	-1.90634	-3.83566
		1.56	-1.75443	-1.60562	-4.14881				1.56	-1.75443	-1.74292	-4.01151					1.56	-1.75443	-1.90617	-3.84826
		1.57	-1.7665	-1.57711	-4.18939				1.57	-1.7665	-1.74351	-4.02299					1.57	-1.7665	-1.90207	-3.86442
		1.58	-1.77673	-1.54375	-4.23298				1.58	-1.77673	-1.73976	-4.03697					1.58	-1.77673	-1.8929	-3.88383
		1.59	-1.78328	-1.50487	-4.27841				1.59	-1.78328	-1.7315	-4.05178					1.59	-1.78328	-1.8776	-3.90569
		1.6	-1.78394	-1.45911	-4.32483				1.6	-1.78394	-1.71751	-4.06643					1.6	-1.78394	-1.8546	-3.92934
		1.61	-1.77618	-1.40752	-4.36866				1.61	-1.77618	-1.69609	-4.08009					1.61	-1.77618	-1.82223	-3.95395
		1.62	-1.75725	-1.34856	-4.40869				1.62	-1.75725	-1.66559	-4.09166					1.62	-1.75725	-1.77882	-3.97843
		1.63	-1.72425	-1.28143	-4.44282				1.63	-1.72425	-1.62461	-4.09964					1.63	-1.72425	-1.72257	-4.00168
		1.64	-1.67427	-1.20532	-4.46896				1.64	-1.67427	-1.57133	-4.10294					1.64	-1.67427	-1.65147	-4.02281
		1.65	-1.60453	-1.11939	-4.48513				1.65	-1.60453	-1.50352	-4.10101					1.65	-1.60453	-1.56315	-4.04137
		1.66	-1.51247	-1.02279	-4.48967				1.66	-1.51247	-1.41915	-4.09331					1.66	-1.51247	-1.45568	-4.05679
		1.67	-1.39597	-0.914512	-4.48146				1.67	-1.39597	-1.31663	-4.07933					1.67	-1.39597	-1.32737	-4.0686
		1.68	-1.25344	-0.793826	-4.45962				1.68	-1.25344	-1.19406	-4.05938					1.68	-1.25344	-1.17668	-4.07676
		1.69	-1.08396	-0.660649	-4.42331				1.69	-1.08396	-1.04947	-4.03449					1.69	-1.08396	-1.00249	-4.08147
		1.7	-0.887376	-0.514717	-4.37266				1.7	-0.887376	-0.882039	-4.00534					1.7	-0.887376	-0.80436	-4.08302
		1.71	-0.664395	-0.355849	-4.30855				1.71	-0.664395	-0.691303	-3.97309					1.71	-0.664395	-0.582666	-4.08173
		1.72	-0.416614	-0.184323	-4.23229				1.72	-0.416614	-0.477131	-3.93948					1.72	-0.416614	-0.338442	-4.07817
		1.73	-0.146527	-0.000868	-4.14566				1.73	-0.146527	-0.240337	-3.90619					1.73	-0.146527	-0.074333	-4.07219
		1.74	0.142485	0.193258	-4.05077				1.74	0.142485	0.017397	-3.87491					1.74	0.142485	0.206225	-4.06374
		1.75	0.446253	0.396724	-3.95047				1.75	0.446253	0.293332	-3.84708					1.75	0.446253	0.499137	-4.05288
		1.76	0.759902	0.607713	-3.84781				1.76	0.759902	0.583905	-3.824					1.76	0.759902	0.799807	-4.03991
		1.77	1.07801	0.823009	-3.745				1.77	1.07801	0.884855	-3.80685					1.77	1.07801	1.10298	-4.02498
		1.78	1.39475	1.04013	-3.64538				1.78	1.39475	1.19067	-3.79593					1.78	1.39475	1.40346	-4.00871
		1.79	1.7041	1.25581	-3.55171				1.79	1.7041	1.49577	-3.79167					1.79	1.7041	1.69637	-3.99227
		1.8	2.00002	1.46653	-3.46651				1.8	2.00002	1.79345	-3.79343					1.8	2.00002	1.97699	-3.97697
		1.81	2.27667	1.66872	-3.39205				1.81	2.27667	2.07702	-3.80035					1.81	2.27667	2.24135	-3.96468
		1.82	2.52858	1.85881	-3.33023				1.82	2.52858	2.34002	-3.81144					1.82	2.52858	2.48596	-3.95738
		1.83	2.75085	2.03334	-3.28249				1.83	2.75085	2.57626	-3.82542					1.83	2.75085	2.70713	-3.95628
		1.84	2.93928	2.18904	-3.24977				1.84	2.93928	2.78016	-3.84088					1.84	2.93928	2.90191	-3.96263
		1.85	3.0905	2.32262	-3.23212				1.85	3.0905	2.94713	-3.85663					1.85	3.0905	3.06724	-3.97674
		1.86	3.20209	2.43184	-3.22975				1.86	3.20209	3.07379	-3.87171					1.86	3.20209	3.20023	-3.99814
		1.87	3.27258	2.51513	-3.24254				1.87	3.27258	3.1579	-3.88531					1.87	3.27258	3.29787	-4.02529
		1.88	3.30153	2.57093	-3.2694				1.88	3.30153	3.19867	-3.89714					1.88	3.30153	3.35742	-4.05589
		1.89	3.28941	2.59894	-3.30953				1.89	3.28941	3.19677	-3.90736					1.89	3.28941	3.37645	-4.08704
		1.9	3.23766	2.59941	-3.36175				1.9	3.23766	3.15408	-3.91642					1.9	3.23766	3.35327	-4.11561
		1.91	3.1485	2.57319	-3.42469				1.91	3.1485	3.07358	-3.92508					1.91	3.1485	3.28728	-4.13878
		1.92	3.02489	2.52176	-3.49687				1.92	3.02489	2.95913	-3.93425					1.92	3.02489	3.17916	-4.15427
		1.93	2.87033	2.44699	-3.57665				1.93	2.87033	2.81525	-3.94492					1.93	2.87033	3.03146	-4.16113
		1.94	2.68881	2.35119	-3.66238				1.94	2.68881	2.64672	-3.95791					1.94	2.68881	2.84776	-4.15895
		1.95	2.48459	2.23692	-3.75234				1.95	2.48459	2.45851	-3.97392					1.95	2.48459	2.6331	-4.14852
		1.96	2.26209	2.10682	-3.84473				1.96	2.26209	2.25522	-3.99313					1.96	2.26209	2.39383	-4.13174
		1.97	2.02577	1.96351	-3.93774				1.97	2.02577	2.04108	-4.0153					1.97	2.02577	2.1367	-4.11093
		1.98	1.78001	1.80955	-4.02954				1.98	1.78001	1.81978	-4.03977					1.98	1.78001	1.86872	-4.08871
		1.99	1.52897	1.64731	-4.11835				1.99	1.52897	1.5945	-4.06554					1.99	1.52897	1.59653	-4.06757
		2	1.27658	1.47897	-4.20238				2	1.27658	1.36766	-4.09108					2	1.27658	1.32626	-4.04968
		2.01	1.02646	1.30681	-4.28035				2.01	1.02646	1.14115	-4.11469					2.01	1.02646	1.06352	-4.03705
		2.02	0.781861	1.13215	-4.35029				2.02	0.781861	0.916265	-4.1344					2.02	0.781861	0.812553	-4.03069
		2.03	0.545655	0.956583	-4.41093				2.03	0.545655	0.69436	-4.1487					2.03	0.545655	0.576862	-4.03121
		2.04	0.320355	0.781623	-4.46127				2.04	0.320355	0.476455	-4.1561					2.04	0.320355	0.358833	-4.03848
		2.05	0.108103	0.608505	-4.5004				2.05	0.108103	0.263449	-4.15535					2.05	0.108103	0.159885	-4.05178
		2.06	-0.089308	0.438416	-4.52772				2.06	-0.089308	0.056576	-4.14588					2.06	-0.089308	-0.018783	-4.07052
		2.07	-0.270411	0.272479	-4.54289				2.07	-0.270411	-0.142986	-4.12742					2.07	-0.270411	-0.17706	-4.09335
		2.08	-0.43404	0.111778	-4.54582				2.08	-0.43404	-0.333713	-4.10033					2.08	-0.43404	-0.31541	-4.11863
		2.09	-0.579312	-0.042651	-4.53666				2.09	-0.579312	-0.514354	-4.06496					2.09	-0.579312	-0.434391	-4.14492
		2.1	-0.705612	-0.189794	-4.51582				2.1	-0.705612	-0.682678	-4.02293					2.1	-0.705612	-0.535027	-4.17058
		2.11	-0.812578	-0.328794	-4.48378				2.11	-0.812578	-0.837382	-3.9752					2.11	-0.812578	-0.618582	-4.194
		2.12	-0.900094	-0.458435	-4.44166				2.12	-0.900094	-0.977115	-3.92298					2.12	-0.900094	-0.685763	-4.21433
		2.13	-0.968297	-0.577904	-4.39039				2.13	-0.968297	-1.10038	-3.86792					2.13	-0.968297	-0.738195	-4.2301
		2.14	-1.01757	-0.687123	-4.33044				2.14	-1.01757	-1.20576	-3.81181					2.14	-1.01757	-0.777255	-4.24031
		2.15	-1.04854	-0.785476	-4.26306				2.15	-1.04854	-1.29246	-3.75608					2.15	-1.04854	-0.804265	-4.24427
		2.16	-1.06211	-0.872745	-4.18937				2.16	-1.06211	-1.36027	-3.70184					2.16	-1.06211	-0.819827	-4.24229
		2.17	-1.05944	-0.948977	-4.11047				2.17	-1.05944	-1.40902	-3.65042					2.17	-1.05944	-0.825035	-4.23441
		2.18	-1.04194	-1.01457	-4.02737				2.18	-1.04194	-1.43901	-3.60293					2.18	-1.04194	-0.820791	-4.22115
		2.19	-1.01125	-1.07019	-3.94106				2.19	-1.01125	-1.45152	-3.55973					2.19	-1.01125	-0.807334	-4.20392
		2.2	-0.969257	-1.11542	-3.85384				2.2	-0.969257	-1.44819	-3.52106					2.2	-0.969257	-0.785448	-4.18381
		2.21	-0.918023	-1.1521	-3.76592				2.21	-0.918023	-1.43047	-3.48755					2.21	-0.918023	-0.755702	-4.16232
		2.22	-0.859777	-1.1814	-3.67837				2.22	-0.859777	-1.40044	-3.45934					2.22	-0.859777	-0.718517	-4.14126
		2.23	-0.796843	-1.20446	-3.59238				2.23	-0.796843	-1.36057	-3.43627					2.23	-0.796843	-0.67476	-4.12208
		2.24	-0.731601	-1.22258	-3.50902				2.24	-0.731601	-1.31324	-3.41836					2.24	-0.731601	-0.625317	-4.10628
		2.25	-0.666422	-1.23715	-3.42927				2.25	-0.666422	-1.26083	-3.40559					2.25	-0.666422	-0.571459	-4.09496
		2.26	-0.603606	-1.24981	-3.3538				2.26	-0.603606	-1.20566	-3.39794					2.26	-0.603606	-0.514668	-4.08894
		2.27	-0.545323	-1.26178	-3.28354				2.27	-0.545323	-1.15007	-3.39526					2.27	-0.545323	-0.456938	-4.08838
		2.28	-0.493548	-1.27405	-3.2195				2.28	-0.493548	-1.09638	-3.39717					2.28	-0.493548	-0.400665	-4.09288
		2.29	-0.45002	-1.28784	-3.16218				2.29	-0.45002	-1.04637	-3.40365					2.29	-0.45002	-0.348134	-4.10189
		2.3	-0.416195	-1.30428	-3.11191				2.3	-0.416195	-1.00241	-3.41379					2.3	-0.416195	-0.30195	-4.11425
		2.31	-0.393212	-1.32414	-3.06907				2.31	-0.393212	-0.96603	-3.42718					2.31	-0.393212	-0.26456	-4.12865
		2.32	-0.381885	-1.34805	-3.03384				2.32	-0.381885	-0.938748	-3.44314					2.32	-0.381885	-0.238189	-4.1437
		2.33	-0.382688	-1.37616	-3.00653				2.33	-0.382688	-0.921853	-3.46083					2.33	-0.382688	-0.224762	-4.15793
		2.34	-0.39577	-1.40862	-2.98715				2.34	-0.39577	-0.916114	-3.47966					2.34	-0.39577	-0.225618	-4.17015
		2.35	-0.420971	-1.44571	-2.97526				2.35	-0.420971	-0.92182	-3.49915					2.35	-0.420971	-0.241687	-4.17928
		2.36	-0.457854	-1.48668	-2.97117				2.36	-0.457854	-0.93887	-3.51898					2.36	-0.457854	-0.273332	-4.18452
		2.37	-0.505741	-1.53161	-2.97414				2.37	-0.505741	-0.966726	-3.53902					2.37	-0.505741	-0.320271	-4.18547
		2.38	-0.563761	-1.57988	-2.98388				2.38	-0.563761	-1.00439	-3.55937					2.38	-0.563761	-0.381808	-4.18195
		2.39	-0.630895	-1.63097	-2.99993				2.39	-0.630895	-1.05076	-3.58014					2.39	-0.630895	-0.456617	-4.17428
		2.4	-0.706019	-1.68406	-3.02195				2.4	-0.706019	-1.10455	-3.60147					2.4	-0.706019	-0.542873	-4.16315
		2.41	-0.787965	-1.73842	-3.04955				2.41	-0.787965	-1.16438	-3.62359					2.41	-0.787965	-0.638456	-4.14951
		2.42	-0.875537	-1.79375	-3.08179				2.42	-0.875537	-1.22879	-3.64674					2.42	-0.875537	-0.741097	-4.13444
		2.43	-0.967571	-1.84876	-3.11881				2.43	-0.967571	-1.29648	-3.6711					2.43	-0.967571	-0.848483	-4.11909
		2.44	-1.06294	-1.90261	-3.16033				2.44	-1.06294	-1.3661	-3.69684					2.44	-1.06294	-0.958397	-4.10454
		2.45	-1.1606	-1.95495	-3.20565				2.45	-1.1606	-1.43643	-3.72417					2.45	-1.1606	-1.06872	-4.09188
		2.46	-1.25957	-2.00482	-3.25476				2.46	-1.25957	-1.50628	-3.7533					2.46	-1.25957	-1.17765	-4.08192
		2.47	-1.35897	-2.05164	-3.30733				2.47	-1.35897	-1.57452	-3.78444					2.47	-1.35897	-1.28398	-4.07499
		2.48	-1.45799	-2.09441	-3.36357				2.48	-1.45799	-1.64014	-3.81785					2.48	-1.45799	-1.38648	-4.0715
		2.49	-1.5559	-2.13277	-3.42313				2.49	-1.5559	-1.7022	-3.85369					2.49	-1.5559	-1.48432	-4.07158
		2.5	-1.65204	-2.1662	-3.48584				2.5	-1.65204	-1.75999	-3.89204					2.5	-1.65204	-1.57717	-4.07487
		2.51	-1.74581	-2.19432	-3.55149				2.51	-1.74581	-1.81305	-3.93276					2.51	-1.74581	-1.66462	-4.08119
		2.52	-1.83665	-2.21677	-3.61988				2.52	-1.83665	-1.86102	-3.97563					2.52	-1.83665	-1.74653	-4.09012
		2.53	-1.92404	-2.23333	-3.69071				2.53	-1.92404	-1.90392	-4.02012					2.53	-1.92404	-1.82288	-4.10116
		2.54	-2.00747	-2.24382	-3.76365				2.54	-2.00747	-1.94196	-4.06551					2.54	-2.00747	-1.89383	-4.11364
		2.55	-2.08647	-2.24822	-3.83825				2.55	-2.08647	-1.97541	-4.11106					2.55	-2.08647	-1.95937	-4.12711
		2.56	-2.16059	-2.2468	-3.91379				2.56	-2.16059	-2.00451	-4.15608					2.56	-2.16059	-2.01957	-4.14102
		2.57	-2.22937	-2.23968	-3.98969				2.57	-2.22937	-2.02964	-4.19974					2.57	-2.22937	-2.07449	-4.15488
		2.58	-2.29243	-2.22725	-4.06517				2.58	-2.29243	-2.05139	-4.24104					2.58	-2.29243	-2.12436	-4.16807
		2.59	-2.34935	-2.20993	-4.13942				2.59	-2.34935	-2.07008	-4.27927					2.59	-2.34935	-2.16927	-4.18008
		2.6	-2.39981	-2.18816	-4.21164				2.6	-2.39981	-2.08591	-4.31389					2.6	-2.39981	-2.2091	-4.19071
		2.61	-2.44351	-2.16199	-4.28151				2.61	-2.44351	-2.09922	-4.34429					2.61	-2.44351	-2.24385	-4.19965
		2.62	-2.4802	-2.13216	-4.34804				2.62	-2.4802	-2.10992	-4.37028					2.62	-2.4802	-2.27351	-4.20669
		2.63	-2.50971	-2.09909	-4.41062				2.63	-2.50971	-2.11831	-4.3914					2.63	-2.50971	-2.29806	-4.21165
		2.64	-2.53191	-2.06317	-4.46874				2.64	-2.53191	-2.12455	-4.40736					2.64	-2.53191	-2.31749	-4.21442
		2.65	-2.54677	-2.0248	-4.52197				2.65	-2.54677	-2.12854	-4.41823					2.65	-2.54677	-2.33179	-4.21498
		2.66	-2.55428	-1.98448	-4.5698				2.66	-2.55428	-2.13017	-4.42411					2.66	-2.55428	-2.34091	-4.21337
		2.67	-2.55452	-1.94288	-4.61164				2.67	-2.55452	-2.12927	-4.42525					2.67	-2.55452	-2.3445	-4.21002
		2.68	-2.54761	-1.9003	-4.64731				2.68	-2.54761	-2.1256	-4.42201					2.68	-2.54761	-2.34272	-4.20489
		2.69	-2.53371	-1.8571	-4.67662				2.69	-2.53371	-2.1189	-4.41482					2.69	-2.53371	-2.33579	-4.19792
		2.7	-2.51301	-1.81316	-4.69986				2.7	-2.51301	-2.10872	-4.40429					2.7	-2.51301	-2.32364	-4.18937
		2.71	-2.48573	-1.7691	-4.71663				2.71	-2.48573	-2.09464	-4.39109					2.71	-2.48573	-2.30624	-4.17948
		2.72	-2.45206	-1.72514	-4.72691				2.72	-2.45206	-2.07615	-4.3759					2.72	-2.45206	-2.28347	-4.16858
		2.73	-2.4122	-1.68099	-4.73121				2.73	-2.4122	-2.05272	-4.35948					2.73	-2.4122	-2.25534	-4.15686
		2.74	-2.36634	-1.6362	-4.73014				2.74	-2.36634	-2.02382	-4.34252					2.74	-2.36634	-2.22192	-4.14442
		2.75	-2.31465	-1.5913	-4.72335				2.75	-2.31465	-1.9891	-4.32555					2.75	-2.31465	-2.18299	-4.13165
		2.76	-2.25722	-1.54551	-4.71171				2.76	-2.25722	-1.94802	-4.3092					2.76	-2.25722	-2.13823	-4.11899
		2.77	-2.19415	-1.4985	-4.69564				2.77	-2.19415	-1.89993	-4.29422					2.77	-2.19415	-2.08742	-4.10673
		2.78	-2.12547	-1.44961	-4.67586				2.78	-2.12547	-1.8445	-4.28098					2.78	-2.12547	-2.03032	-4.09515
		2.79	-2.0512	-1.39813	-4.65307				2.79	-2.0512	-1.78115	-4.27005					2.79	-2.0512	-1.96665	-4.08455
		2.8	-1.9713	-1.3433	-4.628				2.8	-1.9713	-1.70949	-4.26181					2.8	-1.9713	-1.896	-4.07529
		2.81	-1.88572	-1.28456	-4.60116				2.81	-1.88572	-1.62944	-4.25628					2.81	-1.88572	-1.8181	-4.06762
		2.82	-1.79436	-1.22086	-4.5735				2.82	-1.79436	-1.54036	-4.25399					2.82	-1.79436	-1.73274	-4.06162
		2.83	-1.69714	-1.15214	-4.545				2.83	-1.69714	-1.44235	-4.25479					2.83	-1.69714	-1.63992	-4.05722
		2.84	-1.59396	-1.07753	-4.51643				2.84	-1.59396	-1.33562	-4.25834					2.84	-1.59396	-1.53945	-4.05451
		2.85	-1.48471	-0.9964	-4.48831				2.85	-1.48471	-1.22006	-4.26464					2.85	-1.48471	-1.43125	-4.05346
		2.86	-1.3693	-0.908593	-4.46071				2.86	-1.3693	-1.09585	-4.27346					2.86	-1.3693	-1.31499	-4.05432
		2.87	-1.24767	-0.813561	-4.43411				2.87	-1.24767	-0.963326	-4.28435					2.87	-1.24767	-1.19104	-4.05663
		2.88	-1.11977	-0.711173	-4.4086				2.88	-1.11977	-0.822858	-4.29692					2.88	-1.11977	-1.05927	-4.06051
		2.89	-0.98559	-0.600686	-4.3849				2.89	-0.98559	-0.675015	-4.31058					2.89	-0.98559	-0.919883	-4.06571
		2.9	-0.845162	-0.48293	-4.36223				2.9	-0.845162	-0.520533	-4.32463					2.9	-0.845162	-0.773278	-4.07188
		2.91	-0.698571	-0.357902	-4.34067				2.91	-0.698571	-0.360522	-4.33805					2.91	-0.698571	-0.619628	-4.07894
		2.92	-0.545965	-0.225533	-4.32043				2.92	-0.545965	-0.195984	-4.34998					2.92	-0.545965	-0.459117	-4.08685
		2.93	-0.387556	-0.086805	-4.30075				2.93	-0.387556	-0.02769	-4.35987					2.93	-0.387556	-0.292186	-4.09537
		2.94	-0.223634	0.057971	-4.2816				2.94	-0.223634	0.143259	-4.36689					2.94	-0.223634	-0.119289	-4.10435
		2.95	-0.054572	0.208469	-4.26304				2.95	-0.054572	0.315705	-4.37028					2.95	-0.054572	0.059004	-4.11358
		2.96	0.11915	0.363395	-4.24425				2.96	0.11915	0.48888	-4.36973					2.96	0.11915	0.242141	-4.12299
		2.97	0.29696	0.521956	-4.225				2.97	0.29696	0.662036	-4.36508					2.97	0.29696	0.429458	-4.1325
		2.98	0.478173	0.683537	-4.20536				2.98	0.478173	0.834365	-4.35619					2.98	0.478173	0.619591	-4.14142
		2.99	0.661989	0.847023	-4.18503				2.99	0.661989	1.00527	-4.34328					2.99	0.661989	0.811532	-4.14954
		3	0.847488	1.01147	-4.16398				3	0.847488	1.17427	-4.32679					3	0.847488	1.00434	-4.15685
		3.01	1.03364	1.17604	-4.14241				3.01	1.03364	1.34059	-4.30696					3.01	1.03364	1.1965	-4.16286
		3.02	1.21928	1.33986	-4.12058				3.02	1.21928	1.5036	-4.28432					3.02	1.21928	1.38671	-4.16742
		3.03	1.40318	1.50186	-4.09868				3.03	1.40318	1.6626	-4.25942					3.03	1.40318	1.57325	-4.17007
		3.04	1.58398	1.66174	-4.07776				3.04	1.58398	1.81672	-4.23274					3.04	1.58398	1.75478	-4.17081
		3.05	1.76026	1.81802	-4.05777				3.05	1.76026	1.96525	-4.205					3.05	1.76026	1.93009	-4.16984
		3.06	1.93055	1.96998	-4.03943				3.06	1.93055	2.10778	-4.17724					3.06	1.93055	2.09785	-4.1673
		3.07	2.09335	2.11655	-4.02321				3.07	2.09335	2.24374	-4.15039					3.07	2.09335	2.25678	-4.16344
		3.08	2.24717	2.25702	-4.00984				3.08	2.24717	2.37267	-4.12549					3.08	2.24717	2.40571	-4.15854
		3.09	2.39054	2.39073	-4.00019				3.09	2.39054	2.49418	-4.10364					3.09	2.39054	2.54349	-4.15295
		3.1	2.52209	2.51666	-3.99457				3.1	2.52209	2.60775	-4.08566					3.1	2.52209	2.66905	-4.14696
		3.11	2.64051	2.63412	-3.99361				3.11	2.64051	2.71289	-4.07238					3.11	2.64051	2.78137	-4.14085
		3.12	2.74466	2.74235	-3.9977				3.12	2.74466	2.80886	-4.06421					3.12	2.74466	2.87956	-4.1349
		3.13	2.83355	2.84041	-4.00686				3.13	2.83355	2.8951	-4.06155					3.13	2.83355	2.96293	-4.12938
		3.14	2.9064	2.92754	-4.02113				3.14	2.9064	2.97068	-4.06427					3.14	2.9064	3.03098	-4.12457
		3.15	2.96264	3.00283	-4.04018				3.15	2.96264	3.03461	-4.07197					3.15	2.96264	3.08336	-4.12072
		3.16	3.00194	3.06523	-4.0633				3.16	3.00194	3.08595	-4.08401					3.16	3.00194	3.11992	-4.11798
		3.17	3.02422	3.11388	-4.08966				3.17	3.02422	3.12375	-4.09953					3.17	3.02422	3.14049	-4.11627
		3.18	3.02964	3.14823	-4.11858				3.18	3.02964	3.14705	-4.1174					3.18	3.02964	3.14515	-4.1155
		3.19	3.01865	3.16761	-4.14896				3.19	3.01865	3.15526	-4.13661					3.19	3.01865	3.13433	-4.11567
		3.2	2.99191	3.17178	-4.17988				3.2	2.99191	3.14816	-4.15625					3.2	2.99191	3.10852	-4.11662
		3.21	2.9503	3.15992	-4.20963				3.21	2.9503	3.12548	-4.17518					3.21	2.9503	3.06846	-4.11816
		3.22	2.89492	3.13174	-4.23682				3.22	2.89492	3.08749	-4.19257					3.22	2.89492	3.01505	-4.12012
		3.23	2.82709	3.08782	-4.26072				3.23	2.82709	3.03476	-4.20767					3.23	2.82709	2.94937	-4.12228
		3.24	2.74822	3.02847	-4.28025				3.24	2.74822	2.9677	-4.21948					3.24	2.74822	2.8727	-4.12448
		3.25	2.65988	2.95393	-4.29405				3.25	2.65988	2.88714	-4.22726					3.25	2.65988	2.7863	-4.12642
		3.26	2.56372	2.86574	-4.30201				3.26	2.56372	2.79423	-4.2305					3.26	2.56372	2.69181	-4.12809
		3.27	2.46143	2.76471	-4.30327				3.27	2.46143	2.69	-4.22856					3.27	2.46143	2.59075	-4.12932
		3.28	2.35473	2.65261	-4.29787				3.28	2.35473	2.57576	-4.22103					3.28	2.35473	2.48484	-4.1301
		3.29	2.24534	2.53055	-4.28521				3.29	2.24534	2.45324	-4.20789					3.29	2.24534	2.37546	-4.13012
		3.3	2.13492	2.40058	-4.26566				3.3	2.13492	2.32427	-4.18934					3.3	2.13492	2.26416	-4.12923
		3.31	2.02509	2.26473	-4.23965				3.31	2.02509	2.19067	-4.16559					3.31	2.02509	2.1527	-4.12761
		3.32	1.91736	2.12508	-4.20772				3.32	1.91736	2.05453	-4.13717					3.32	1.91736	2.04279	-4.12544
		3.33	1.81317	1.98356	-4.1704				3.33	1.81317	1.91819	-4.10502					3.33	1.81317	1.93595	-4.12278
		3.34	1.71382	1.84285	-4.12903				3.34	1.71382	1.78388	-4.07006					3.34	1.71382	1.83348	-4.11965
		3.35	1.62052	1.70528	-4.08476				3.35	1.62052	1.65346	-4.03294					3.35	1.62052	1.7363	-4.11577
		3.36	1.53433	1.57254	-4.03821				3.36	1.53433	1.52915	-3.99482					3.36	1.53433	1.64555	-4.11122
		3.37	1.45619	1.44693	-3.99074				3.37	1.45619	1.41288	-3.95669					3.37	1.45619	1.56244	-4.10624
		3.38	1.38693	1.33067	-3.94374				3.38	1.38693	1.30603	-3.9191					3.38	1.38693	1.48765	-4.10072
		3.39	1.32723	1.22541	-3.89818				3.39	1.32723	1.20986	-3.88262					3.39	1.32723	1.42166	-4.09443
		3.4	1.27769	1.13305	-3.85536				3.4	1.27769	1.12578	-3.84809					3.4	1.27769	1.36519	-4.0875
		3.41	1.23875	1.05522	-3.81647				3.41	1.23875	1.05496	-3.81622					3.41	1.23875	1.3188	-4.08005
		3.42	1.21077	0.993402	-3.78264				3.42	1.21077	0.997949	-3.78718					3.42	1.21077	1.28284	-4.07208
		3.43	1.194	0.948432	-3.75444				3.43	1.194	0.955179	-3.76118					3.43	1.194	1.25764	-4.06364
		3.44	1.18856	0.921044	-3.73248				3.44	1.18856	0.926966	-3.7384					3.44	1.18856	1.24343	-4.05487
		3.45	1.19452	0.911498	-3.71698				3.45	1.19452	0.913632	-3.71911					3.45	1.19452	1.24065	-4.04612
		3.46	1.21179	0.920121	-3.70833				3.46	1.21179	0.915476	-3.70369					3.46	1.21179	1.24982	-4.03803
		3.47	1.24019	0.946474	-3.70629				3.47	1.24019	0.932235	-3.69205					3.47	1.24019	1.27114	-4.03096
		3.48	1.27944	0.989646	-3.71021				3.48	1.27944	0.963498	-3.68406					3.48	1.27944	1.30482	-4.02538
		3.49	1.32913	1.04952	-3.72038				3.49	1.32913	1.00896	-3.67983					3.49	1.32913	1.35068	-4.02155
		3.5	1.38877	1.12474	-3.73597				3.5	1.38877	1.0679	-3.67913					3.5	1.38877	1.40858	-4.01981
		3.51	1.45769	1.21392	-3.75623				3.51	1.45769	1.13938	-3.68169					3.51	1.45769	1.47815	-4.02046
		3.52	1.53515	1.31609	-3.78094				3.52	1.53515	1.22256	-3.6874					3.52	1.53515	1.55883	-4.02368
		3.53	1.62026	1.42942	-3.80916				3.53	1.62026	1.31608	-3.69582					3.53	1.62026	1.64966	-4.0294
		3.54	1.71201	1.55167	-3.83966				3.54	1.71201	1.41874	-3.70673					3.54	1.71201	1.7493	-4.03729
		3.55	1.80928	1.68169	-3.87241				3.55	1.80928	1.52913	-3.71984					3.55	1.80928	1.85655	-4.04727
		3.56	1.91084	1.81734	-3.9065				3.56	1.91084	1.64567	-3.73482					3.56	1.91084	1.96993	-4.05908
		3.57	2.01534	1.95657	-3.94123				3.57	2.01534	1.76687	-3.75154					3.57	2.01534	2.08773	-4.0724
		3.58	2.12136	2.09748	-3.97612				3.58	2.12136	1.89117	-3.76981					3.58	2.12136	2.20801	-4.08665
		3.59	2.2274	2.23794	-4.01055				3.59	2.2274	2.01666	-3.78926					3.59	2.2274	2.3285	-4.1011
		3.6	2.33192	2.37602	-4.0441				3.6	2.33192	2.14149	-3.80957					3.6	2.33192	2.44693	-4.11501
		3.61	2.43332	2.50928	-4.07595				3.61	2.43332	2.264	-3.83067					3.61	2.43332	2.56118	-4.12785
		3.62	2.53006	2.63604	-4.10599				3.62	2.53006	2.38252	-3.85247					3.62	2.53006	2.66884	-4.13878
		3.63	2.62054	2.75436	-4.13382				3.63	2.62054	2.49537	-3.87483					3.63	2.62054	2.76766	-4.14712
		3.64	2.70327	2.86228	-4.15901				3.64	2.70327	2.60091	-3.89763					3.64	2.70327	2.8559	-4.15262
		3.65	2.77682	2.95831	-4.18149				3.65	2.77682	2.69734	-3.92052					3.65	2.77682	2.93173	-4.1549
		3.66	2.83985	3.0408	-4.20095				3.66	2.83985	2.7836	-3.94375					3.66	2.83985	2.99389	-4.15404
		3.67	2.89113	3.10816	-4.21703				3.67	2.89113	2.85862	-3.96749					3.67	2.89113	3.04123	-4.1501
		3.68	2.92964	3.15926	-4.22963				3.68	2.92964	2.92098	-3.99135					3.68	2.92964	3.07268	-4.14305
		3.69	2.95445	3.19286	-4.23841				3.69	2.95445	2.96956	-4.01512					3.69	2.95445	3.08762	-4.13317
		3.7	2.96486	3.20857	-4.24371				3.7	2.96486	3.00361	-4.03875					3.7	2.96486	3.0855	-4.12064
		3.71	2.96035	3.20579	-4.24544				3.71	2.96035	3.02244	-4.06209					3.71	2.96035	3.06599	-4.10564
		3.72	2.9406	3.18412	-4.24352				3.72	2.9406	3.02557	-4.08497					3.72	2.9406	3.02927	-4.08866
		3.73	2.9055	3.1437	-4.2382				3.73	2.9055	3.01265	-4.10715					3.73	2.9055	2.9758	-4.0703
		3.74	2.85513	3.08505	-4.22992				3.74	2.85513	2.98374	-4.12861					3.74	2.85513	2.90624	-4.05111
		3.75	2.78977	3.00815	-4.21838				3.75	2.78977	2.93885	-4.14908					3.75	2.78977	2.82152	-4.03176
		3.76	2.7099	2.91378	-4.20388				3.76	2.7099	2.87808	-4.16818					3.76	2.7099	2.7228	-4.0129
		3.77	2.61618	2.80276	-4.18658				3.77	2.61618	2.8019	-4.18572					3.77	2.61618	2.61138	-3.9952
		3.78	2.50938	2.67604	-4.16666				3.78	2.50938	2.71084	-4.20146					3.78	2.50938	2.48864	-3.97926
		3.79	2.3905	2.53527	-4.14477				3.79	2.3905	2.60552	-4.21503					3.79	2.3905	2.35593	-3.96544
		3.8	2.26058	2.3811	-4.12052				3.8	2.26058	2.48674	-4.22616					3.8	2.26058	2.21477	-3.95419
		3.81	2.12081	2.21522	-4.09441				3.81	2.12081	2.35544	-4.23462					3.81	2.12081	2.0666	-3.94579
		3.82	1.97244	2.03935	-4.06691				3.82	1.97244	2.21257	-4.24012					3.82	1.97244	1.91267	-3.94023
		3.83	1.81679	1.85524	-4.03845				3.83	1.81679	2.05914	-4.24235					3.83	1.81679	1.75444	-3.93765
		3.84	1.65519	1.66473	-4.00955				3.84	1.65519	1.89646	-4.24127					3.84	1.65519	1.59322	-3.93803
		3.85	1.48899	1.46937	-3.98038				3.85	1.48899	1.72585	-4.23686					3.85	1.48899	1.43025	-3.94125
		3.86	1.31955	1.27111	-3.95156				3.86	1.31955	1.54854	-4.22899					3.86	1.31955	1.26655	-3.947
		3.87	1.14816	1.07133	-3.92317				3.87	1.14816	1.36586	-4.2177					3.87	1.14816	1.10315	-3.95499
		3.88	0.976091	0.871495	-3.8954				3.88	0.976091	1.17916	-4.20307					3.88	0.976091	0.940736	-3.96464
		3.89	0.804523	0.67345	-3.86893				3.89	0.804523	0.989695	-4.18517					3.89	0.804523	0.77984	-3.97532
		3.9	0.634562	0.478514	-3.84395				3.9	0.634562	0.798749	-4.16419					3.9	0.634562	0.620856	-3.98629
		3.91	0.467205	0.287373	-3.82017				3.91	0.467205	0.607545	-4.14034					3.91	0.467205	0.46395	-3.99675
		3.92	0.303347	0.101222	-3.79787				3.92	0.303347	0.417263	-4.11392					3.92	0.303347	0.309687	-4.00634
		3.93	0.143759	-0.079061	-3.77718				3.93	0.143759	0.229128	-4.08537					3.93	0.143759	0.158248	-4.01449
		3.94	-0.010909	-0.25273	-3.75818				3.94	-0.010909	0.044183	-4.05509					3.94	-0.010909	0.009929	-4.02084
		3.95	-0.160141	-0.419326	-3.74082				3.95	-0.160141	-0.136641	-4.0235					3.95	-0.160141	-0.134934	-4.02521
		3.96	-0.30354	-0.578389	-3.72515				3.96	-0.30354	-0.312379	-3.99116					3.96	-0.30354	-0.275986	-4.02755
		3.97	-0.440841	-0.729663	-3.71118				3.97	-0.440841	-0.48235	-3.95849					3.97	-0.440841	-0.413019	-4.02782
		3.98	-0.571885	-0.872904	-3.69898				3.98	-0.571885	-0.646064	-3.92582					3.98	-0.571885	-0.545667	-4.02622
		3.99	-0.69663	-1.00812	-3.68851				3.99	-0.69663	-0.802897	-3.89373					3.99	-0.69663	-0.673636	-4.02299
		4	-0.815124	-1.13534	-3.67978				4	-0.815124	-0.952382	-3.86274					4	-0.815124	-0.796842	-4.01828
		4.01	-0.927496	-1.25465	-3.67285				4.01	-0.927496	-1.09406	-3.83344					4.01	-0.927496	-0.915019	-4.01248
		4.02	-1.03395	-1.36642	-3.66753				4.02	-1.03395	-1.22783	-3.80612					4.02	-1.03395	-1.02806	-4.00589
		4.03	-1.13473	-1.47102	-3.66372				4.03	-1.13473	-1.35375	-3.78098					4.03	-1.13473	-1.13588	-3.99885
		4.04	-1.23012	-1.56863	-3.66149				4.04	-1.23012	-1.47161	-3.75851					4.04	-1.23012	-1.23844	-3.99167
		4.05	-1.3204	-1.65966	-3.66074				4.05	-1.3204	-1.58138	-3.73902					4.05	-1.3204	-1.33578	-3.98462
		4.06	-1.40589	-1.74431	-3.66158				4.06	-1.40589	-1.68329	-3.7226					4.06	-1.40589	-1.42804	-3.97784
		4.07	-1.48684	-1.82301	-3.66383				4.07	-1.48684	-1.77746	-3.70938					4.07	-1.48684	-1.51554	-3.97131
		4.08	-1.56354	-1.89608	-3.66746				4.08	-1.56354	-1.86418	-3.69936					4.08	-1.56354	-1.59841	-3.96513
		4.09	-1.63619	-1.96365	-3.67253				4.09	-1.63619	-1.9437	-3.69249					4.09	-1.63619	-1.6769	-3.95929
		4.1	-1.70499	-2.02604	-3.67895				4.1	-1.70499	-2.01621	-3.68878					4.1	-1.70499	-1.75119	-3.9538
		4.11	-1.77009	-2.0833	-3.68679				4.11	-1.77009	-2.08203	-3.68806					4.11	-1.77009	-1.82146	-3.94864
		4.12	-1.83158	-2.13582	-3.69577				4.12	-1.83158	-2.14149	-3.69009					4.12	-1.83158	-1.88793	-3.94365
		4.13	-1.88956	-2.18343	-3.70613				4.13	-1.88956	-2.19491	-3.69465					4.13	-1.88956	-1.95072	-3.93884
		4.14	-1.94406	-2.22678	-3.71728				4.14	-1.94406	-2.24249	-3.70157					4.14	-1.94406	-2.01005	-3.93401
		4.15	-1.99513	-2.26584	-3.72928				4.15	-1.99513	-2.28462	-3.71051					4.15	-1.99513	-2.06598	-3.92914
		4.16	-2.04277	-2.3008	-3.74197				4.16	-2.04277	-2.32177	-3.72101					4.16	-2.04277	-2.11838	-3.9244
		4.17	-2.08704	-2.33209	-3.75496				4.17	-2.08704	-2.35414	-3.7329					4.17	-2.08704	-2.16729	-3.91976
		4.18	-2.128	-2.35988	-3.76811				4.18	-2.128	-2.38198	-3.74602					4.18	-2.128	-2.21287	-3.91513
		4.19	-2.16572	-2.38437	-3.78135				4.19	-2.16572	-2.4058	-3.75991					4.19	-2.16572	-2.25506	-3.91066
		4.2	-2.20032	-2.40558	-3.79474				4.2	-2.20032	-2.42598	-3.77435					4.2	-2.20032	-2.29388	-3.90644
		4.21	-2.23201	-2.42387	-3.80814				4.21	-2.23201	-2.44275	-3.78926					4.21	-2.23201	-2.32924	-3.90277
		4.22	-2.261	-2.43996	-3.82104				4.22	-2.261	-2.4565	-3.8045					4.22	-2.261	-2.36119	-3.89981
		4.23	-2.28758	-2.45368	-3.8339				4.23	-2.28758	-2.46768	-3.81989					4.23	-2.28758	-2.38984	-3.89774
		4.24	-2.31209	-2.46548	-3.84661				4.24	-2.31209	-2.47674	-3.83535					4.24	-2.31209	-2.41526	-3.89683
		4.25	-2.33491	-2.47588	-3.85903				4.25	-2.33491	-2.48396	-3.85095					4.25	-2.33491	-2.4375	-3.89741
		4.26	-2.35647	-2.48495	-3.87152				4.26	-2.35647	-2.48965	-3.86681					4.26	-2.35647	-2.45672	-3.89975
		4.27	-2.3772	-2.49332	-3.88389				4.27	-2.3772	-2.49433	-3.88287					4.27	-2.3772	-2.47318	-3.90402
		4.28	-2.39758	-2.50099	-3.8966				4.28	-2.39758	-2.4985	-3.89908					4.28	-2.39758	-2.48708	-3.91051
		4.29	-2.41805	-2.50812	-3.90993				4.29	-2.41805	-2.50255	-3.91551					4.29	-2.41805	-2.49874	-3.91931
		4.3	-2.43904	-2.51568	-3.92336				4.3	-2.43904	-2.50675	-3.93228					4.3	-2.43904	-2.50864	-3.9304
		4.31	-2.46092	-2.52367	-3.93725				4.31	-2.46092	-2.51147	-3.94944					4.31	-2.46092	-2.51718	-3.94374
		4.32	-2.48403	-2.53225	-3.95178				4.32	-2.48403	-2.51709	-3.96694					4.32	-2.48403	-2.5249	-3.95913
		4.33	-2.50861	-2.54153	-3.96708				4.33	-2.50861	-2.52363	-3.98499					4.33	-2.50861	-2.53224	-3.97638
		4.34	-2.53483	-2.55168	-3.98315				4.34	-2.53483	-2.53132	-4.00351					4.34	-2.53483	-2.53955	-3.99528
		4.35	-2.56275	-2.56217	-4.00058				4.35	-2.56275	-2.54042	-4.02234					4.35	-2.56275	-2.54752	-4.01524
		4.36	-2.59232	-2.57327	-4.01905				4.36	-2.59232	-2.55084	-4.04149					4.36	-2.59232	-2.55663	-4.03569
		4.37	-2.62337	-2.58489	-4.03849				4.37	-2.62337	-2.56278	-4.06059					4.37	-2.62337	-2.56733	-4.05604
		4.38	-2.65566	-2.59658	-4.05907				4.38	-2.65566	-2.57631	-4.07934					4.38	-2.65566	-2.58008	-4.07557
		4.39	-2.68879	-2.60824	-4.08055				4.39	-2.68879	-2.59125	-4.09754					4.39	-2.68879	-2.59501	-4.09378
		4.4	-2.72228	-2.61977	-4.10252				4.4	-2.72228	-2.60737	-4.11492					4.4	-2.72228	-2.61231	-4.10998
		4.41	-2.75557	-2.63052	-4.12506				4.41	-2.75557	-2.62426	-4.13131					4.41	-2.75557	-2.63201	-4.12356
		4.42	-2.78802	-2.64041	-4.1476				4.42	-2.78802	-2.64158	-4.14644					4.42	-2.78802	-2.65395	-4.13407
		4.43	-2.8189	-2.64939	-4.16951				4.43	-2.8189	-2.65904	-4.15986					4.43	-2.8189	-2.67782	-4.14108
		4.44	-2.84745	-2.65666	-4.1908				4.44	-2.84745	-2.67623	-4.17123					4.44	-2.84745	-2.70319	-4.14426
		4.45	-2.87289	-2.66204	-4.21085				4.45	-2.87289	-2.69266	-4.18023					4.45	-2.87289	-2.72966	-4.14323
		4.46	-2.89445	-2.66504	-4.22941				4.46	-2.89445	-2.70776	-4.18669					4.46	-2.89445	-2.75647	-4.13797
		4.47	-2.9113	-2.66517	-4.24613				4.47	-2.9113	-2.72075	-4.19056					4.47	-2.9113	-2.78271	-4.1286
		4.48	-2.92273	-2.66201	-4.26073				4.48	-2.92273	-2.73119	-4.19154					4.48	-2.92273	-2.80729	-4.11545
		4.49	-2.92802	-2.65565	-4.27236				4.49	-2.92802	-2.73843	-4.18959					4.49	-2.92802	-2.82903	-4.09899
		4.5	-2.92652	-2.64559	-4.28093				4.5	-2.92652	-2.74172	-4.1848					4.5	-2.92652	-2.84678	-4.07974
		4.51	-2.91765	-2.6314	-4.28625				4.51	-2.91765	-2.74037	-4.17728					4.51	-2.91765	-2.85921	-4.05844
		4.52	-2.90096	-2.61294	-4.28802				4.52	-2.90096	-2.73362	-4.16734					4.52	-2.90096	-2.86493	-4.03603
		4.53	-2.87604	-2.59001	-4.28603				4.53	-2.87604	-2.72087	-4.15517					4.53	-2.87604	-2.86275	-4.0133
		4.54	-2.84265	-2.56219	-4.28046				4.54	-2.84265	-2.70169	-4.14096					4.54	-2.84265	-2.85154	-3.99111
		4.55	-2.80058	-2.52949	-4.27109				4.55	-2.80058	-2.67552	-4.12506					4.55	-2.80058	-2.83023	-3.97035
		4.56	-2.74982	-2.49179	-4.25804				4.56	-2.74982	-2.64184	-4.10799					4.56	-2.74982	-2.79797	-3.95186
		4.57	-2.69042	-2.44902	-4.24141				4.57	-2.69042	-2.60016	-4.09026					4.57	-2.69042	-2.75397	-3.93645
		4.58	-2.62254	-2.40102	-4.22152				4.58	-2.62254	-2.55011	-4.07244					4.58	-2.62254	-2.69785	-3.92469
		4.59	-2.54649	-2.34787	-4.19861				4.59	-2.54649	-2.49148	-4.055					4.59	-2.54649	-2.62949	-3.917
		4.6	-2.46261	-2.28957	-4.17304				4.6	-2.46261	-2.42427	-4.03833					4.6	-2.46261	-2.54908	-3.91352
		4.61	-2.3714	-2.22634	-4.14506				4.61	-2.3714	-2.34843	-4.02296					4.61	-2.3714	-2.45713	-3.91427
		4.62	-2.27341	-2.15821	-4.1152				4.62	-2.27341	-2.26402	-4.00939					4.62	-2.27341	-2.35439	-3.91902
		4.63	-2.16927	-2.08519	-4.08409				4.63	-2.16927	-2.1713	-3.99798					4.63	-2.16927	-2.2419	-3.92737
		4.64	-2.05969	-2.00759	-4.05209				4.64	-2.05969	-2.07064	-3.98905					4.64	-2.05969	-2.12078	-3.93891
		4.65	-1.94541	-1.92565	-4.01976				4.65	-1.94541	-1.96261	-3.9828					4.65	-1.94541	-1.99253	-3.95287
		4.66	-1.82723	-1.8397	-3.98752				4.66	-1.82723	-1.84799	-3.97924					4.66	-1.82723	-1.85866	-3.96857
		4.67	-1.70597	-1.75007	-3.9559				4.67	-1.70597	-1.7276	-3.97837					4.67	-1.70597	-1.7208	-3.98517
		4.68	-1.58251	-1.65716	-3.92535				4.68	-1.58251	-1.60249	-3.98003					4.68	-1.58251	-1.58067	-4.00184
		4.69	-1.4577	-1.56146	-3.89624				4.69	-1.4577	-1.47375	-3.98396					4.69	-1.4577	-1.43991	-4.01779
		4.7	-1.33244	-1.4636	-3.86884				4.7	-1.33244	-1.34258	-3.98986					4.7	-1.33244	-1.30015	-4.03229
		4.71	-1.20761	-1.36424	-3.84336				4.71	-1.20761	-1.21023	-3.99738					4.71	-1.20761	-1.16291	-4.0447
		4.72	-1.08407	-1.26382	-3.82025				4.72	-1.08407	-1.07799	-4.00609					4.72	-1.08407	-1.02948	-4.05459
		4.73	-0.96271	-1.16298	-3.79973				4.73	-0.96271	-0.947291	-4.01542					4.73	-0.96271	-0.901078	-4.06163
		4.74	-0.844364	-1.06251	-3.78186				4.74	-0.844364	-0.819616	-4.02475					4.74	-0.844364	-0.778707	-4.06566
		4.75	-0.729852	-0.96292	-3.76693				4.75	-0.729852	-0.696156	-4.0337					4.75	-0.729852	-0.663144	-4.06671
		4.76	-0.619973	-0.864957	-3.75502				4.76	-0.619973	-0.578315	-4.04166					4.76	-0.619973	-0.555062	-4.06491
		4.77	-0.515465	-0.769551	-3.74591				4.77	-0.515465	-0.46749	-4.04798					4.77	-0.515465	-0.454724	-4.06074
		4.78	-0.41704	-0.6774	-3.73964				4.78	-0.41704	-0.364649	-4.05239					4.78	-0.41704	-0.362261	-4.05478
		4.79	-0.325333	-0.588838	-3.7365				4.79	-0.325333	-0.270785	-4.05455					4.79	-0.325333	-0.27781	-4.04752
		4.8	-0.240934	-0.504596	-3.73634				4.8	-0.240934	-0.186724	-4.05421					4.8	-0.240934	-0.201297	-4.03964
		4.81	-0.164337	-0.425299	-3.73904				4.81	-0.164337	-0.112984	-4.05135					4.81	-0.164337	-0.132496	-4.03184
		4.82	-0.095967	-0.351523	-3.74444				4.82	-0.095967	-0.050041	-4.04593					4.82	-0.095967	-0.071058	-4.02491
		4.83	-0.036139	-0.283695	-3.75244				4.83	-0.036139	0.001966	-4.0381					4.83	-0.036139	-0.016744	-4.0194
		4.84	0.014921	-0.222142	-3.76294				4.84	0.014921	0.043014	-4.02809					4.84	0.014921	0.030539	-4.01562
		4.85	0.057117	-0.167159	-3.77572				4.85	0.057117	0.073391	-4.01627					4.85	0.057117	0.071001	-4.01388
		4.86	0.090454	-0.118903	-3.79064				4.86	0.090454	0.093572	-4.00312					4.86	0.090454	0.104741	-4.01429
		4.87	0.115072	-0.0776	-3.80733				4.87	0.115072	0.104086	-3.98901					4.87	0.115072	0.132019	-4.01695
		4.88	0.131232	-0.043088	-3.82568				4.88	0.131232	0.105695	-3.97446					4.88	0.131232	0.153085	-4.02185
		4.89	0.139307	-0.015376	-3.84532				4.89	0.139307	0.099378	-3.96007					4.89	0.139307	0.168061	-4.02875
		4.9	0.139798	0.005726	-3.86593				4.9	0.139798	0.086293	-3.9465					4.9	0.139798	0.177087	-4.03729
		4.91	0.133301	0.020505	-3.8872				4.91	0.133301	0.067441	-3.93414					4.91	0.133301	0.180402	-4.0471
		4.92	0.120511	0.029472	-3.90896				4.92	0.120511	0.043931	-3.92342					4.92	0.120511	0.178361	-4.05785
		4.93	0.102198	0.03267	-3.93047				4.93	0.102198	0.017062	-3.91486					4.93	0.102198	0.171387	-4.06919
		4.94	0.079187	0.030769	-3.95158				4.94	0.079187	-0.012188	-3.90862					4.94	0.079187	0.15977	-4.08058
		4.95	0.052345	0.023884	-3.97154				4.95	0.052345	-0.04269	-3.90496					4.95	0.052345	0.144096	-4.09175
		4.96	0.022549	0.012858	-3.99031				4.96	0.022549	-0.073349	-3.9041					4.96	0.022549	0.125098	-4.10255
		4.97	-0.009325	-0.00212	-4.0072				4.97	-0.009325	-0.103279	-3.90605					4.97	-0.009325	0.103294	-4.11262
		4.98	-0.042432	-0.020399	-4.02203				4.98	-0.042432	-0.131687	-3.91074					4.98	-0.042432	0.079462	-4.12189
		4.99	-0.075972	-0.041489	-4.03448				4.99	-0.075972	-0.157911	-3.91806					4.99	-0.075972	0.054401	-4.13037
		5	-0.109209	-0.064775	-4.04443				5	-0.109209	-0.181509	-3.9277					5	-0.109209	0.028579	-4.13779
		5.01	-0.141477	-0.089555	-4.05192				5.01	-0.141477	-0.202288	-3.93919					5.01	-0.141477	0.002631	-4.14411
		5.02	-0.172198	-0.115504	-4.05669				5.02	-0.172198	-0.219872	-3.95233					5.02	-0.172198	-0.022709	-4.14949
		5.03	-0.200878	-0.142333	-4.05854				5.03	-0.200878	-0.234015	-3.96686					5.03	-0.200878	-0.046881	-4.154
		5.04	-0.227111	-0.16936	-4.05775				5.04	-0.227111	-0.245042	-3.98207					5.04	-0.227111	-0.069503	-4.15761
		5.05	-0.250564	-0.196271	-4.05429				5.05	-0.250564	-0.252941	-3.99762					5.05	-0.250564	-0.090277	-4.16029
		5.06	-0.27098	-0.222476	-4.0485				5.06	-0.27098	-0.257886	-4.01309					5.06	-0.27098	-0.108781	-4.1622
		5.07	-0.288155	-0.247752	-4.0404				5.07	-0.288155	-0.260105	-4.02805					5.07	-0.288155	-0.124632	-4.16352
		5.08	-0.301925	-0.271605	-4.03032				5.08	-0.301925	-0.259879	-4.04205					5.08	-0.301925	-0.137579	-4.16435
		5.09	-0.312149	-0.293566	-4.01858				5.09	-0.312149	-0.257293	-4.05486					5.09	-0.312149	-0.147554	-4.1646
		5.1	-0.318695	-0.313107	-4.00559				5.1	-0.318695	-0.252284	-4.06641					5.1	-0.318695	-0.154651	-4.16404
		5.11	-0.321418	-0.329821	-3.9916				5.11	-0.321418	-0.245111	-4.07631					5.11	-0.321418	-0.158622	-4.1628
		5.12	-0.320148	-0.343294	-3.97685				5.12	-0.320148	-0.235884	-4.08426					5.12	-0.320148	-0.159028	-4.16112
		5.13	-0.314687	-0.352812	-3.96188				5.13	-0.314687	-0.224416	-4.09027					5.13	-0.314687	-0.155627	-4.15906
		5.14	-0.304789	-0.358066	-3.94672				5.14	-0.304789	-0.210822	-4.09397					5.14	-0.304789	-0.148332	-4.15646
		5.15	-0.290169	-0.35902	-3.93115				5.15	-0.290169	-0.194804	-4.09537					5.15	-0.290169	-0.136771	-4.1534
		5.16	-0.270505	-0.355129	-3.91538				5.16	-0.270505	-0.175996	-4.09451					5.16	-0.270505	-0.120355	-4.15015
		5.17	-0.245437	-0.345953	-3.89948				5.17	-0.245437	-0.153841	-4.0916					5.17	-0.245437	-0.09862	-4.14682
		5.18	-0.214595	-0.331087	-3.88351				5.18	-0.214595	-0.127909	-4.08669					5.18	-0.214595	-0.071165	-4.14343
		5.19	-0.177598	-0.310275	-3.86732				5.19	-0.177598	-0.097726	-4.07987					5.19	-0.177598	-0.037188	-4.14041
		5.2	-0.134098	-0.283139	-3.85096				5.2	-0.134098	-0.062649	-4.07145					5.2	-0.134098	0.003665	-4.13776
		5.21	-0.083771	-0.248993	-3.83478				5.21	-0.083771	-0.022254	-4.06152					5.21	-0.083771	0.051615	-4.13539
		5.22	-0.026369	-0.208001	-3.81837				5.22	-0.026369	0.02399	-4.05036					5.22	-0.026369	0.107261	-4.13363
		5.23	0.038278	-0.159679	-3.80204				5.23	0.038278	0.076441	-4.03816					5.23	0.038278	0.1709	-4.13262
		5.24	0.110223	-0.104399	-3.78538				5.24	0.110223	0.135223	-4.025					5.24	0.110223	0.242495	-4.13227
		5.25	0.189408	-0.041861	-3.76873				5.25	0.189408	0.200572	-4.01116					5.25	0.189408	0.321948	-4.13254
		5.26	0.275613	0.028183	-3.75257				5.26	0.275613	0.272687	-3.99707					5.26	0.275613	0.408733	-4.13312
		5.27	0.368485	0.105461	-3.73698				5.27	0.368485	0.351425	-3.98294					5.27	0.368485	0.502346	-4.13386
		5.28	0.467497	0.189497	-3.722				5.28	0.467497	0.436452	-3.96895					5.28	0.467497	0.602294	-4.1348
		5.29	0.571981	0.280535	-3.70855				5.29	0.571981	0.527301	-3.95532					5.29	0.571981	0.707529	-4.13555
		5.3	0.681092	0.377924	-3.69683				5.3	0.681092	0.623264	-3.94217					5.3	0.681092	0.816819	-4.13573
		5.31	0.793869	0.481114	-3.68724				5.31	0.793869	0.723442	-3.92957					5.31	0.793869	0.929085	-4.13522
		5.32	0.909193	0.589411	-3.68022				5.32	0.909193	0.826697	-3.9175					5.32	0.909193	1.04305	-4.13386
		5.33	1.02587	0.701544	-3.67568				5.33	1.02587	0.931859	-3.90599					5.33	1.02587	1.15739	-4.13152
		5.34	1.14256	0.816708	-3.67415				5.34	1.14256	1.03777	-3.89521					5.34	1.14256	1.27069	-4.12812
		5.35	1.25793	0.933625	-3.6757				5.35	1.25793	1.14304	-3.88511					5.35	1.25793	1.38156	-4.12363
		5.36	1.37054	1.05088	-3.68033				5.36	1.37054	1.24604	-3.87549					5.36	1.37054	1.48869	-4.11815
		5.37	1.47901	1.16698	-3.68797				5.37	1.47901	1.34533	-3.86632					5.37	1.47901	1.59085	-4.11185
		5.38	1.58191	1.28074	-3.69882				5.38	1.58191	1.4395	-3.85759					5.38	1.58191	1.68675	-4.10484
		5.39	1.6779	1.39071	-3.71281				5.39	1.6779	1.52706	-3.84915					5.39	1.6779	1.77517	-4.09726
		5.4	1.76571	1.49524	-3.72952				5.4	1.76571	1.60673	-3.84102					5.4	1.76571	1.85507	-4.08936
		5.41	1.84415	1.59326	-3.74912				5.41	1.84415	1.67739	-3.83325					5.41	1.84415	1.92555	-4.08141
		5.42	1.91215	1.68362	-3.77147				5.42	1.91215	1.73786	-3.82571					5.42	1.91215	1.98586	-4.07371
		5.43	1.96882	1.76502	-3.7962				5.43	1.96882	1.78729	-3.81847					5.43	1.96882	2.03529	-4.06648
		5.44	2.01338	1.83655	-3.82317				5.44	2.01338	1.82485	-3.81147					5.44	2.01338	2.07312	-4.05974
		5.45	2.04527	1.89711	-3.85184				5.45	2.04527	1.85011	-3.80485					5.45	2.04527	2.0989	-4.05363
		5.46	2.0641	1.94581	-3.88171				5.46	2.0641	1.86297	-3.79887					5.46	2.0641	2.11266	-4.04856
		5.47	2.06968	1.98195	-3.91227				5.47	2.06968	1.86331	-3.79363					5.47	2.06968	2.1145	-4.04482
		5.48	2.06203	2.005	-3.94297				5.48	2.06203	1.85144	-3.78941					5.48	2.06203	2.10455	-4.04252
		5.49	2.0414	2.01466	-3.97325				5.49	2.0414	1.82798	-3.78658					5.49	2.0414	2.08316	-4.04175
		5.5	2.00821	2.01079	-4.00258				5.5	2.00821	1.79357	-3.78536					5.5	2.00821	2.05091	-4.0427
		5.51	1.96311	1.99368	-4.03057				5.51	1.96311	1.74894	-3.78583					5.51	1.96311	2.00878	-4.04567
		5.52	1.90692	1.96387	-4.05695				5.52	1.90692	1.69511	-3.78818					5.52	1.90692	1.95788	-4.05096
		5.53	1.84068	1.92217	-4.08148				5.53	1.84068	1.63343	-3.79275					5.53	1.84068	1.89926	-4.05858
		5.54	1.76557	1.86969	-4.10412				5.54	1.76557	1.56517	-3.7996					5.54	1.76557	1.83413	-4.06856
		5.55	1.68289	1.80729	-4.1244				5.55	1.68289	1.49161	-3.80872					5.55	1.68289	1.76384	-4.08095
		5.56	1.59411	1.73671	-4.1426				5.56	1.59411	1.41429	-3.82018					5.56	1.59411	1.68982	-4.09571
		5.57	1.50074	1.65969	-4.15895				5.57	1.50074	1.33476	-3.83402					5.57	1.50074	1.61338	-4.11264
		5.58	1.40436	1.57801	-4.17365				5.58	1.40436	1.25431	-3.84995					5.58	1.40436	1.53588	-4.13152
		5.59	1.30661	1.49311	-4.1865				5.59	1.30661	1.17447	-3.86786					5.59	1.30661	1.45847	-4.15186
		5.6	1.20907	1.40665	-4.19758				5.6	1.20907	1.09665	-3.88758					5.6	1.20907	1.38246	-4.17338
		5.61	1.11332	1.3202	-4.20688				5.61	1.11332	1.02198	-3.90867					5.61	1.11332	1.30894	-4.19562
		5.62	1.02082	1.23526	-4.21444				5.62	1.02082	0.951656	-3.93084					5.62	1.02082	1.23869	-4.21787
		5.63	0.932964	1.15312	-4.22016				5.63	0.932964	0.886468	-3.9535					5.63	0.932964	1.17248	-4.23952
		5.64	0.85099	1.07499	-4.22401				5.64	0.85099	0.827204	-3.97621					5.64	0.85099	1.11101	-4.26002
		5.65	0.775982	1.00223	-4.22625				5.65	0.775982	0.774645	-3.99866					5.65	0.775982	1.05463	-4.27865
		5.66	0.708833	0.935652	-4.22682				5.66	0.708833	0.728916	-4.02008					5.66	0.708833	1.00364	-4.2948
		5.67	0.650245	0.876218	-4.22597				5.67	0.650245	0.690488	-4.04024					5.67	0.650245	0.958121	-4.30788
		5.68	0.600717	0.824615	-4.2239				5.68	0.600717	0.659348	-4.05863					5.68	0.600717	0.918304	-4.31759
		5.69	0.56053	0.781244	-4.22071				5.69	0.56053	0.635476	-4.07495					5.69	0.56053	0.883836	-4.32331
		5.7	0.529758	0.746489	-4.21673				5.7	0.529758	0.61861	-4.08885					5.7	0.529758	0.854363	-4.32461
		5.71	0.508265	0.72036	-4.21209				5.71	0.508265	0.60846	-4.1002					5.71	0.508265	0.829676	-4.32141
		5.72	0.495732	0.702823	-4.20709				5.72	0.495732	0.604564	-4.10883					5.72	0.495732	0.809416	-4.31368
		5.73	0.491658	0.693395	-4.20174				5.73	0.491658	0.606243	-4.11458					5.73	0.491658	0.793338	-4.30168
		5.74	0.495385	0.691407	-4.19602				5.74	0.495385	0.613001	-4.11762					5.74	0.495385	0.780744	-4.28536
		5.75	0.506121	0.696265	-4.19014				5.75	0.506121	0.624162	-4.11804					5.75	0.506121	0.770913	-4.26479
[truncated: 1,425 more rows]

## Sheet: Figure 5a
Figure 5a
[truncated: 11 more rows]

## Sheet: Figure 5b
Figure 5b
[truncated: 11 more rows]

## Sheet: Figure 5c
Figure 5c
[truncated: 11 more rows]

## Sheet: Figure 6a
Figure 6a
[truncated: 11 more rows]

## Sheet: Figure 6b
Figure 6b
[truncated: 11 more rows]

[truncated: 17 more sheets: Figure S1, Figure S2, Figure S4, Figure S5a, Figure S5b, Figure S6, Figure S8, Figure S9a, Figure S9b, Figure S10a, Figure S10b, Figure S11a, Figure S11b, Figure S13, Figure S14, Figure S15, Figure S16]
